# Supplementary material for: Microecological Koch’s postulates reveal that intestinal microbiota dysbiosis contributes to shrimp white feces syndrome
Source: Microbiome. 2020 Mar 10;8:32. doi: 10.1186/s40168-020-00802-3 (PMC7065354; doi:10.1186/s40168-020-00802-3)
Supplement: Supplementary file 2 — Additional file 1. Supplementary Tables S1-S10. [file 40168_2020_802_MOESM1_ESM.xlsx]

## Sheet: Table S1
Table S1 The 16S rRNA sequencing information
Sample	Raw tags	Phylum	Class	Family	Order	Genus	Species		Summary of sequencing read analysis, and numbers of OTUs that can be classified into different levels (phylum, class, order, family, genus and species). A total of 75 Control (no clinical signs) and 84 WFS samples were collected in fields.
Control1	94456	32	84	136	259	475	193
Control2	80350	33	79	126	221	324	146
Control3	80343	36	87	140	251	419	195
Control4	82085	38	87	141	240	403	182
Control5	89484	42	93	140	256	421	200
Control6	88042	41	89	141	265	433	179
Control7	91762	39	90	143	249	413	194
Control8	81671	41	96	151	265	434	195
Control9	93019	41	83	137	244	399	194
Control10	81075	47	96	148	270	464	201
Control11	91465	41	91	141	248	441	196
Control12	95328	31	67	122	210	358	161
Control13	95314	31	68	114	203	340	153
Control14	98749	29	68	111	197	338	152
Control15	88714	36	89	131	233	428	181
Control16	96178	37	76	113	218	332	132
Control17	83160	27	62	112	170	288	128
Control18	92298	29	67	109	188	311	135
Control19	94670	31	72	113	196	331	159
Control20	95323	31	72	112	180	325	138
Control21	82356	38	80	125	216	367	154
Control22	83302	39	76	128	208	351	163
Control23	81372	27	61	105	179	294	118
Control24	99564	32	72	122	221	342	129
Control25	94968	35	68	117	195	277	121
Control26	83688	30	70	111	191	289	119
Control27	90165	39	88	133	231	385	157
Control28	92781	39	83	122	223	324	125
Control29	93322	33	73	109	189	275	115
Control30	81990	31	75	109	200	303	142
Control31	87357	34	79	122	192	297	124
Control32	82396	31	71	108	186	300	141
Control33	83527	34	89	128	210	325	140
Control34	82965	35	84	120	213	319	131
Control35	93001	31	61	102	186	269	110
Control36	95053	28	67	107	184	276	98
Control37	85454	29	62	104	158	210	73
Control38	87925	22	56	98	155	220	80
Control39	97716	38	82	126	223	345	142
Control40	87199	34	73	119	200	263	85
Control41	89903	26	57	96	147	185	64
Control42	82313	29	65	101	166	219	95
Control43	93820	27	64	103	162	226	97
Control44	91981	27	56	96	150	234	105
Control45	96562	34	74	111	189	265	113
Control46	98661	34	74	109	184	246	97
Control47	95263	26	58	95	151	198	74
Control48	90723	29	64	111	189	284	115
Control49	87393	31	66	107	179	248	117
Control50	95655	29	56	103	167	270	112
Control51	87890	33	81	130	221	376	158
Control52	87225	37	79	121	203	300	134
Control53	82448	27	58	98	144	202	85
Control54	98381	33	70	108	178	279	112
Control55	80971	28	60	100	170	256	122
Control56	95851	30	64	99	163	260	126
Control57	83277	31	72	116	195	303	135
Control58	81558	35	70	119	196	289	114
Control59	94244	32	68	106	183	266	114
Control60	87122	31	65	102	177	268	104
Control61	98520	36	78	119	202	339	122
Control62	91212	32	73	113	189	292	117
Control63	93016	32	73	106	187	283	110
Control64	88284	27	64	103	155	231	86
Control65	99672	23	55	93	146	223	85
Control66	81049	27	64	98	170	286	115
Control67	86516	25	65	102	167	239	96
Control68	94692	26	58	99	164	235	81
Control69	90904	29	64	108	189	260	102
Control70	96710	31	71	105	177	282	108
Control71	88292	32	72	110	189	270	96
Control72	86184	29	63	107	191	337	136
Control73	89541	31	74	110	207	375	162
Control74	96860	36	74	116	199	353	150
Control75	82750	32	65	115	198	339	141
WFS1	88455	18	44	78	114	146	63
WFS2	95745	21	50	92	133	190	87
WFS3	89292	27	63	102	156	212	93
WFS4	99003	18	45	80	126	179	81
WFS5	87236	20	51	85	126	159	74
WFS6	81246	24	56	101	162	223	93
WFS7	97856	22	50	85	124	160	63
WFS8	92782	17	48	82	118	166	73
WFS9	91991	24	48	87	139	212	105
WFS10	96166	15	41	72	104	139	64
WFS11	84290	24	52	88	136	191	83
WFS12	89693	21	50	84	123	189	85
WFS13	97641	14	33	65	97	113	52
WFS14	84432	20	47	83	120	149	66
WFS15	89566	21	55	92	139	179	78
WFS16	97470	16	31	67	93	105	60
WFS17	96544	20	43	76	132	148	59
WFS18	95827	25	61	93	149	181	81
WFS19	90092	19	37	61	90	104	50
WFS20	97206	16	37	66	87	107	58
WFS21	93367	13	37	72	110	188	104
WFS22	98678	17	30	57	94	121	53
WFS23	87329	18	42	73	107	140	63
WFS24	92362	19	37	66	108	158	79
WFS25	81678	17	33	61	100	129	55
WFS26	97776	22	54	89	143	194	84
WFS27	85996	21	63	99	169	243	94
WFS28	94805	15	42	68	110	144	72
WFS29	90387	23	63	92	141	184	79
WFS30	94559	23	59	94	160	212	85
WFS31	88238	21	51	78	118	143	64
WFS32	95215	18	40	74	118	156	63
WFS33	97880	17	46	83	135	197	115
WFS34	97533	17	40	74	121	160	67
WFS35	85569	20	43	76	118	160	84
WFS36	93194	19	44	77	126	183	93
WFS37	87158	25	64	97	162	243	107
WFS38	88756	30	74	113	206	305	149
WFS39	81746	32	77	115	210	330	147
WFS40	82800	27	77	108	197	295	130
WFS41	90470	26	69	110	196	301	115
WFS42	84673	29	82	123	208	317	143
WFS43	92031	28	65	106	181	265	111
WFS44	91405	24	62	97	172	239	102
WFS45	86113	28	65	111	197	327	156
WFS46	85629	29	66	103	184	261	110
WFS47	92131	30	68	113	201	288	129
WFS48	85133	27	69	109	194	295	140
WFS49	81822	28	72	119	210	353	144
WFS50	91627	28	67	105	184	279	120
WFS51	95048	33	71	115	206	346	157
WFS52	97297	35	77	125	218	378	166
WFS53	97760	37	86	136	248	428	196
WFS54	85072	36	79	123	226	371	166
WFS55	84331	30	74	110	206	353	157
WFS56	94241	34	81	132	232	370	158
WFS57	92397	34	79	121	210	327	147
WFS58	83595	41	93	142	262	463	213
WFS59	90743	34	74	126	229	406	180
WFS60	96627	35	81	132	217	384	179
WFS61	92443	29	70	110	189	311	114
WFS62	86751	21	59	95	152	219	104
WFS63	95928	31	64	104	182	294	117
WFS64	80648	29	67	109	184	256	126
WFS65	88961	37	75	123	215	322	141
WFS66	93785	34	74	114	210	311	119
WFS67	90063	28	66	105	180	273	132
WFS68	97632	33	75	116	216	319	127
WFS69	91015	30	64	104	181	232	105
WFS70	95730	34	76	123	220	345	160
WFS71	99406	35	69	117	205	312	143
WFS72	86168	33	67	106	176	267	129
WFS73	85228	30	75	119	220	350	145
WFS74	99509	28	78	111	194	285	125
WFS75	93977	32	78	116	218	352	158
WFS76	86981	36	85	126	221	355	161
WFS77	90500	38	83	136	247	381	172
WFS78	81246	35	81	121	214	338	153
WFS79	92137	33	79	125	221	353	157
WFS80	94412	40	87	134	235	356	142
WFS81	96672	31	77	113	212	307	131
WFS82	92261	35	86	127	229	397	167
WFS83	97192	40	81	127	220	370	165
WFS84	86252	38	84	127	227	365	157

## Sheet: Table S2
Table S2 Discriminating species between Control and WFS using SIMPER
Genus	Contribution	Cumulative contribution		SIMPER analysis was used to identify the major genera that explained to the differences between the Control and WFS using Bray-Curtis dissimilarities.
Vibrio	0.259451	0.259451
Candidatus Bacilloplasma	0.202825	0.462276
Photobacterium	0.139609	0.601885
Aeromonas	0.109572	0.711457
Shewanella	0.0396008	0.751058
Gemmobacter	0.0240938	0.775151
unidentified Chloroplast	0.0227222	0.797874
Synechococcus	0.0216684	0.819542
Pirellula	0.0151275	0.834669
Fusibacter	0.00897231	0.843642
Acinetobacter	0.00830909	0.851951
Pseudomonas	0.00805068	0.860002
Bacteroides	0.0076537	0.867655
hgcI_clade	0.00712053	0.874776
CL500.29_marine_group	0.00634873	0.881125
MWH.UniP1_aquatic_group	0.00559877	0.886723
Morganella	0.00541494	0.892138
Chitinibacter	0.00419715	0.896335
Lactococcus	0.00391388	0.900249
Comamonas	0.00386589	0.904115
Acetoanaerobium	0.00372313	0.907838
Spongiimonas	0.00358156	0.91142
Blastopirellula	0.00330295	0.914723
Rhodobacter	0.0030906	0.917813
Pseudoalteromonas	0.00199828	0.919812
CL500.3	0.00174424	0.921556
Stenotrophomonas	0.00163237	0.923188
Vogesella	0.00153298	0.924721
Mariniradius	0.00149216	0.926213
Brevundimonas	0.00145361	0.927667
Others	0.0723	1

## Sheet: Table S3
Table S3 The metagenome sequencing information
Sample	Gene number	Total length (bp)	Average length (bp)	GC percent (%)		Summary of total length, gene number, average length and GC percentage of the metagenome sequencing data of each sample.
Control1	13011	2611755	801	33.41
Control2	13079	2394072	656	33.84
Control3	12313	2524365	770	33.34
Control4	12388	2418057	818	33.54
Control5	12773	2324703	639	33.47
Control6	13139	1835535	555	33.64
Control7	12454	2475399	823	33.49
WFS1	13659	2533119	711	33.42
WFS2	16351	2794473	740	34.54
WFS3	14226	2258112	610	33.48
WFS4	12688	2483523	773	33.45
WFS5	15156	2496279	814	33.82
WFS6	14762	2595780	765	33.31

## Sheet: Table S4
Table S4 The relative abundance of KEGG orthologs of each sample
Class	Description	Control1	Control2	Control3	Control4	Control5	Control6	Control7	WFS1	WFS2	WFS3	WFS4	WFS5	WFS6
K00003	E1.1.1.3; homoserine dehydrogenase	4.9e-05	3.08e-05	5.43e-05	5.3e-05	1.59e-05	2.01e-05	5.45e-05	2.44e-05	5.63e-05	1.89e-05	3.08e-05	5.29e-05	3.12e-05
K00008	SORD, gutB; L-iditol 2-dehydrogenase	0.0001088	4.59e-05	8.53e-05	0.0001021	4.19e-05	3.97e-05	0.0001322	6.47e-05	0.0001118	3e-05	8.3e-05	9.92e-05	6.02e-05
K00009	mtlD; mannitol-1-phosphate 5-dehydrogenase	3.53e-05	2.1e-05	3.86e-05	3.71e-05	1.62e-05	1.72e-05	5.03e-05	1.77e-05	5.37e-05	1.71e-05	2.24e-05	4.84e-05	2.7e-05
K00012	UGDH, ugd; UDPglucose 6-dehydrogenase	0	0	0	0	0	0	0	0	3.8e-06	7e-07	0	2.8e-06	3.7e-06
K00013	hisD; histidinol dehydrogenase	6.32e-05	1.96e-05	4.55e-05	3.79e-05	2.38e-05	2e-05	5.32e-05	2.67e-05	5.99e-05	1.61e-05	3.31e-05	4.43e-05	4.12e-05
K00014	aroE; shikimate dehydrogenase	2.8e-05	1.75e-05	2.81e-05	3.43e-05	1.79e-05	1.15e-05	4.53e-05	1.47e-05	3.48e-05	1.2e-05	1.87e-05	3.91e-05	2.47e-05
K00016	LDH, ldh; L-lactate dehydrogenase	7.56e-05	3.52e-05	4.92e-05	6.76e-05	3.15e-05	2.36e-05	9.52e-05	3.4e-05	7.92e-05	2.67e-05	4.73e-05	8.38e-05	4.74e-05
K00018	hprA; glycerate dehydrogenase	1.3e-06	7e-07	0	0	0	0	0	1e-06	2.6e-06	0	0	1.28e-05	9e-07
K00023	E1.1.1.36, phbB; acetoacetyl-CoA reductase	0	0	0	0	6e-07	0	6e-07	5e-07	1.6e-06	5e-07	5e-07	2.6e-06	5e-07
K00024	mdh; malate dehydrogenase	1.3e-06	0	0	0	6e-07	1.2e-06	3e-07	8e-07	3.3e-06	8e-07	3e-07	4.4e-06	1.3e-06
K00027	ME2, sfcA, maeA; malate dehydrogenase (oxaloacetate-decarboxylating)	3.14e-05	3.2e-05	4.3e-05	5.41e-05	1.79e-05	1.86e-05	9.89e-05	3.58e-05	7.81e-05	2.04e-05	3.26e-05	7.55e-05	2.97e-05
K00029	E1.1.1.40, maeB; malate dehydrogenase (oxaloacetate-decarboxylating)(NADP+)	3e-07	2.5e-06	1.3e-06	8e-07	6e-07	7e-07	0	5e-07	2.5e-06	9e-07	5e-07	5.7e-06	2.9e-06
K00031	IDH1, IDH2, icd; isocitrate dehydrogenase	2.55e-05	1.84e-05	3.09e-05	3.58e-05	1.45e-05	1.61e-05	3.83e-05	1.71e-05	3.27e-05	1.29e-05	2.61e-05	2.92e-05	2.71e-05
K00033	PGD, gnd, gntZ; 6-phosphogluconate dehydrogenase	2.49e-05	2.33e-05	3.71e-05	3.56e-05	1.96e-05	1.38e-05	4.83e-05	1.95e-05	3.95e-05	1.02e-05	1.7e-05	2.72e-05	2.07e-05
K00034	gdh; glucose 1-dehydrogenase	1.23e-05	3.7e-06	1.75e-05	2.7e-06	4e-06	0	0	2.9e-06	1e-06	1.8e-06	3.3e-06	3.2e-06	2.6e-06
K00036	G6PD, zwf; glucose-6-phosphate 1-dehydrogenase	2.99e-05	2.21e-05	2.85e-05	4.39e-05	1.87e-05	1.28e-05	6.06e-05	1.43e-05	4.89e-05	1.66e-05	2.87e-05	4.15e-05	2.16e-05
K00040	uxuB; fructuronate reductase	5e-07	0	0	0	6e-07	0	0	0	4.6e-06	1.3e-06	1e-06	4.2e-06	0
K00052	leuB; 3-isopropylmalate dehydrogenase	5.27e-05	1.39e-05	4.81e-05	3.85e-05	1.93e-05	1.46e-05	6.4e-05	1.23e-05	3.87e-05	1.54e-05	2.32e-05	3.41e-05	2.8e-05
K00053	ilvC; ketol-acid reductoisomerase	3.19e-05	2.24e-05	3.05e-05	2.91e-05	1.96e-05	2.03e-05	6e-05	1.73e-05	4.66e-05	1.43e-05	2.53e-05	3.92e-05	2.5e-05
K00054	mvaA; hydroxymethylglutaryl-CoA reductase	4.83e-05	2.24e-05	5.09e-05	4.22e-05	2.21e-05	1.49e-05	4.64e-05	1.98e-05	4.57e-05	2.29e-05	2.43e-05	4.91e-05	3.4e-05
K00057	gpsA; glycerol-3-phosphate dehydrogenase (NAD(P)+)	2.55e-05	1.83e-05	2.67e-05	2.79e-05	1.45e-05	1.41e-05	5.09e-05	1.39e-05	3.97e-05	1.28e-05	3.38e-05	2.98e-05	1.84e-05
K00058	serA, PHGDH; D-3-phosphoglycerate dehydrogenase	3.4e-05	2.43e-05	3.77e-05	4.79e-05	2.35e-05	1.46e-05	5.61e-05	1.88e-05	5.66e-05	1.57e-05	2.41e-05	4.66e-05	2.86e-05
K00059	fabG; 3-oxoacyl-[acyl-carrier protein] reductase	6.96e-05	2.17e-05	7.34e-05	5.96e-05	3.65e-05	2.93e-05	8.45e-05	2.68e-05	6.69e-05	1.57e-05	4.2e-05	7.27e-05	5.08e-05
K00065	kduD; 2-deoxy-D-gluconate 3-dehydrogenase	0	5e-07	0	0	1e-06	0	9e-07	4e-07	4.2e-06	4e-07	0	1e-06	0
K00075	murB; UDP-N-acetylmuramate dehydrogenase	3.52e-05	2.16e-05	2.98e-05	2.86e-05	2.58e-05	1.35e-05	4.17e-05	1.29e-05	5.15e-05	1.44e-05	3.3e-05	4.38e-05	2.69e-05
K00077	panE, apbA; 2-dehydropantoate 2-reductase	9.66e-05	3.95e-05	8.42e-05	8.34e-05	4.49e-05	4.79e-05	0.000122	3.47e-05	9.73e-05	3.1e-05	5.67e-05	9.26e-05	6.94e-05
K00088	guaB; IMP dehydrogenase	4.56e-05	2.66e-05	3.05e-05	5.47e-05	2.14e-05	1.98e-05	8.6e-05	2.34e-05	6.82e-05	2e-05	3.97e-05	6.02e-05	3.31e-05
K00097	pdxA; 4-hydroxythreonine-4-phosphate dehydrogenase	7e-07	6.2e-06	0	0	9e-07	1.4e-06	0	1.4e-06	4e-06	1.5e-06	0	5.9e-06	0
K00099	dxr; 1-deoxy-D-xylulose-5-phosphate reductoisomerase	0	6e-07	0	0	0	0	0	0	3.9e-06	9e-07	0	5.9e-06	0
K00108	betA, CHDH; choline dehydrogenase	5e-05	1.91e-05	5.78e-05	7.96e-05	2.63e-05	1.71e-05	8.1e-05	3.41e-05	6.1e-05	2.13e-05	3.74e-05	6.88e-05	3.66e-05
K00111	glpA, glpD; glycerol-3-phosphate dehydrogenase	3.04e-05	1.94e-05	3.11e-05	4.79e-05	1.28e-05	2e-05	7.31e-05	1.83e-05	4.66e-05	1.43e-05	2.1e-05	3.97e-05	3.38e-05
K00116	mqo; malate dehydrogenase (quinone)	0.0001	4.75e-05	0.0001112	0.0001359	3.87e-05	4.17e-05	0.0001785	5.65e-05	0.0001269	3.94e-05	7.38e-05	0.0001396	7.78e-05
K00121	frmA, ADH5, adhC; S-(hydroxymethyl)glutathione dehydrogenase / alcohol dehydrogenase	0	2.1e-06	1e-06	2.06e-05	0	2.1e-06	7e-06	0	4.3e-06	1.3e-06	0	7.8e-06	2.2e-06
K00122	FDH; formate dehydrogenase	3.86e-05	8.5e-06	2.74e-05	6e-06	1.57e-05	7.7e-06	2.6e-06	5.4e-06	4.9e-06	5.5e-06	4.2e-06	3.2e-06	2.77e-05
K00123	fdoG, fdfH; formate dehydrogenase major subunit	9.45e-05	3.99e-05	0.0001039	6.41e-05	4.36e-05	3.05e-05	0.0001143	3.8e-05	8.24e-05	3.04e-05	4.32e-05	6.49e-05	6.84e-05
K00128	E1.2.1.3; aldehyde dehydrogenase (NAD+)	0.0001398	5.38e-05	0.000168	0.0001372	6.25e-05	4.89e-05	0.0001572	6.19e-05	0.0001309	5.11e-05	7.26e-05	0.0001099	0.0001117
K00130	betB, gbsA; betaine-aldehyde dehydrogenase	3.11e-05	1.32e-05	4.1e-05	4.56e-05	1.96e-05	1.35e-05	4.47e-05	2.06e-05	4.25e-05	1.28e-05	2.9e-05	3.08e-05	3.25e-05
K00133	asd; aspartate-semialdehyde dehydrogenase	3.33e-05	1.91e-05	3.09e-05	3.73e-05	1.69e-05	1.95e-05	2.96e-05	1.8e-05	4.86e-05	1.45e-05	1.72e-05	4.08e-05	2e-05
K00134	GAPDH, gapA; glyceraldehyde 3-phosphate dehydrogenase	6.29e-05	3.65e-05	7.05e-05	8.59e-05	3.33e-05	3.3e-05	0.0001158	4.52e-05	9.09e-05	3.63e-05	4.45e-05	7.77e-05	5.27e-05
K00135	gabD; succinate-semialdehyde dehydrogenase / glutarate-semialdehyde dehydrogenase	0	3.6e-06	1.1e-06	1.5e-06	0	1.1e-06	0	0	6.9e-06	1.2e-06	3e-07	1.1e-06	9e-07
K00145	argC; N-acetyl-gamma-glutamyl-phosphate reductase	6.88e-05	3.1e-05	5.3e-05	4.57e-05	3.62e-05	2.25e-05	0.0001328	2.75e-05	7.17e-05	2.71e-05	3.46e-05	5.28e-05	3.63e-05
K00147	proA; glutamate-5-semialdehyde dehydrogenase	0	0	0	0	0	4.6e-06	4e-07	0	3.9e-06	2.5e-06	0	4.7e-06	4e-07
K00158	E1.2.3.3, poxL; pyruvate oxidase	6.65e-05	2.77e-05	7.11e-05	4.62e-05	2.41e-05	1.42e-05	7.96e-05	2.85e-05	4.86e-05	1.87e-05	3.17e-05	4.9e-05	4.83e-05
K00161	PDHA, pdhA; pyruvate dehydrogenase E1 component alpha subunit	2.53e-05	1.2e-05	2.66e-05	2.26e-05	1.3e-05	9.9e-06	3.69e-05	1.39e-05	3.6e-05	1.16e-05	1.76e-05	2.39e-05	1.76e-05
K00162	PDHB, pdhB; pyruvate dehydrogenase E1 component beta subunit	3.16e-05	2.28e-05	3.81e-05	3.06e-05	1.88e-05	1.8e-05	4.85e-05	2.01e-05	4.76e-05	1.35e-05	2.08e-05	3.34e-05	1.7e-05
K00163	aceE; pyruvate dehydrogenase E1 component	5e-07	5.9e-06	3.7e-06	1.54e-05	3.6e-06	4.7e-06	9.9e-06	1.2e-06	6.1e-06	5.6e-06	0	9.5e-06	6.2e-06
K00164	OGDH, sucA; 2-oxoglutarate dehydrogenase E1 component	2.15e-05	2.63e-05	3.55e-05	4.23e-05	2.04e-05	2.12e-05	5.4e-05	2.94e-05	6.6e-05	2.08e-05	3.05e-05	4.69e-05	3.12e-05
K00166	BCKDHA, bkdA1; 2-oxoisovalerate dehydrogenase E1 component alpha subunit	2.24e-05	1.08e-05	2.96e-05	3.63e-05	2.02e-05	9.4e-06	3.83e-05	1.96e-05	3.4e-05	1.61e-05	1.83e-05	2.27e-05	1.79e-05
K00167	BCKDHB, bkdA2; 2-oxoisovalerate dehydrogenase E1 component beta subunit	3.11e-05	2.15e-05	5.29e-05	2.88e-05	2.69e-05	1.29e-05	4.82e-05	1.41e-05	3.6e-05	9.5e-06	1.32e-05	2.15e-05	3.06e-05
K00170	porB; pyruvate ferredoxin oxidoreductase beta subunit	0	5e-07	0	6e-07	2.6e-06	5e-07	2.8e-06	0	0	0	0	5e-07	0
K00174	korA, oorA, oforA; 2-oxoglutarate/2-oxoacid ferredoxin oxidoreductase subunit alpha	2.67e-05	1.67e-05	3.6e-05	3.51e-05	1.67e-05	1.58e-05	4.86e-05	1.66e-05	5.07e-05	1.41e-05	1.88e-05	4.44e-05	2.27e-05
K00175	korB, oorB, oforB; 2-oxoglutarate/2-oxoacid ferredoxin oxidoreductase subunit beta	3.25e-05	1.26e-05	2.73e-05	2.5e-05	1.96e-05	1.19e-05	2.48e-05	1.41e-05	2.94e-05	9.8e-06	1.71e-05	1.92e-05	1.55e-05
K00208	fabI; enoyl-[acyl-carrier protein] reductase I	2.68e-05	1.44e-05	2.33e-05	3.63e-05	1.86e-05	1.36e-05	4.12e-05	1.5e-05	4.21e-05	9.2e-06	1.83e-05	2.7e-05	2.58e-05
K00209	fabV, ter; enoyl-[acyl-carrier protein] reductase / trans-2-enoyl-CoA reductase (NAD+)	0	5.5e-06	0	1.2e-06	0	0	0	0	2.4e-06	8e-07	0	3.7e-06	2.7e-06
K00215	dapB; 4-hydroxy-tetrahydrodipicolinate reductase	3.19e-05	1.26e-05	3.1e-05	2.06e-05	1.08e-05	1.62e-05	3.91e-05	1.13e-05	3.22e-05	9.5e-06	1.26e-05	2.41e-05	2.47e-05
K00219	fadH; 2,4-dienoyl-CoA reductase (NADPH2)	0	5e-07	0	0	0	0	0	2.3e-06	7e-07	1.7e-06	0	2.2e-06	9e-07
K00226	pyrD; dihydroorotate dehydrogenase (fumarate)	3.45e-05	2.09e-05	5.16e-05	3.63e-05	1.97e-05	1.49e-05	6.03e-05	2.32e-05	4.09e-05	1.64e-05	3.12e-05	4.69e-05	4.45e-05
K00228	CPOX, hemF; coproporphyrinogen III oxidase	5e-07	2.9e-06	0	0	0	6e-07	7e-07	1.3e-06	4.7e-06	5e-07	1e-06	4.8e-06	6.2e-06
K00230	hemG; menaquinone-dependent protoporphyrinogen oxidase	0	0	0	0	0	2.2e-06	0	4e-07	3.1e-06	1.3e-06	0	1.7e-06	1.9e-06
K00231	PPOX, hemY; oxygen-dependent protoporphyrinogen oxidase	5.58e-05	2.15e-05	5.78e-05	4.29e-05	2.52e-05	2.31e-05	7.56e-05	2.48e-05	4.85e-05	1.86e-05	2.75e-05	3.15e-05	4.38e-05
K00239	sdhA, frdA; succinate dehydrogenase / fumarate reductase, flavoprotein subunit	3.21e-05	3.44e-05	3.89e-05	5.03e-05	1.89e-05	1.6e-05	5.73e-05	2.88e-05	6.48e-05	1.28e-05	1.83e-05	3.96e-05	3.22e-05
K00240	sdhB, frdB; succinate dehydrogenase / fumarate reductase, iron-sulfur subunit	2.32e-05	2.34e-05	3.72e-05	4.52e-05	1.44e-05	1.16e-05	2.96e-05	1.7e-05	5.19e-05	1.25e-05	2.65e-05	4.3e-05	2.66e-05
K00241	sdhC, frdC; succinate dehydrogenase / fumarate reductase, cytochrome b subunit	2.04e-05	1.16e-05	2.9e-05	3.32e-05	1.18e-05	8.8e-06	3.13e-05	1.4e-05	3.12e-05	9.2e-06	1.84e-05	2.05e-05	1.71e-05
K00242	sdhD, frdD; succinate dehydrogenase / fumarate reductase, membrane anchor subunit	0	0	0	0	9e-07	0	0	0	1.7e-06	0	0	0	0
K00243	K00243; uncharacterized protein	2.67e-05	1.34e-05	1.85e-05	2.92e-05	1.83e-05	6.9e-06	3.71e-05	1.01e-05	3.79e-05	7.3e-06	1.63e-05	2.82e-05	1.49e-05
K00244	frdA; fumarate reductase flavoprotein subunit	9e-07	5e-06	1.3e-06	8e-07	3e-07	1.8e-06	0	2.3e-06	3.3e-06	1.8e-06	0	5.9e-06	4.2e-06
K00245	frdB; fumarate reductase iron-sulfur subunit	0	2.3e-06	0	0	4e-07	0	0	1.2e-06	3.3e-06	0	0	1.6e-06	5e-06
K00246	frdC; fumarate reductase subunit C	0	0	0	0	0	1.1e-06	0	8e-07	0	0	0	2.3e-06	0
K00247	frdD; fumarate reductase subunit D	0	0	0	0	0	4.5e-06	7e-07	6e-07	1.5e-06	0	0	3.9e-06	6e-07
K00249	ACADM, acd; acyl-CoA dehydrogenase	0	0	0	8.4e-06	0	0	4.7e-06	8e-07	3e-07	0	0	0	4e-07
K00252	GCDH, gcdH; glutaryl-CoA dehydrogenase	3.5e-05	2.08e-05	3.59e-05	3.15e-05	1.41e-05	1.11e-05	3.92e-05	1.79e-05	3.25e-05	1.22e-05	1.95e-05	3.28e-05	2e-05
K00253	IVD, ivd; isovaleryl-CoA dehydrogenase	0	0	0	0	1.5e-06	0	0	0	0	0	0	3e-06	1.2e-06
K00257	E1.3.99.-	1.45e-05	1.67e-05	3.42e-05	1.13e-05	5.6e-06	4.4e-06	2.44e-05	5.9e-06	1.19e-05	6.6e-06	1.19e-05	1.62e-05	2.11e-05
K00259	ald; alanine dehydrogenase	8.85e-05	3.33e-05	8.83e-05	7.47e-05	3.76e-05	3.13e-05	9.91e-05	3.32e-05	8.19e-05	2.8e-05	4.09e-05	7.21e-05	5.28e-05
K00260	gudB, rocG; glutamate dehydrogenase	3.36e-05	2.08e-05	3.68e-05	3.26e-05	1.17e-05	1.21e-05	4.18e-05	2.11e-05	3.78e-05	8.7e-06	2.21e-05	3.79e-05	2.56e-05
K00265	gltB; glutamate synthase (NADPH/NADH) large chain	7.02e-05	5.55e-05	7.01e-05	5.09e-05	3.67e-05	2.83e-05	0.0001097	3.3e-05	8.65e-05	2.86e-05	3.21e-05	7.86e-05	6.51e-05
K00266	gltD; glutamate synthase (NADPH/NADH) small chain	4.06e-05	2.71e-05	3.73e-05	4.59e-05	1.77e-05	2.7e-05	8.57e-05	2.05e-05	6.2e-05	1.45e-05	1.92e-05	4.5e-05	4.27e-05
K00275	pdxH, PNPO; pyridoxamine 5'-phosphate oxidase	0	0	0	0	1.3e-06	0	0	0	2.4e-06	0	0	3.8e-06	0
K00278	nadB; L-aspartate oxidase	0	0	0	0	0	0	0	0	2.9e-06	2.4e-06	0	8e-07	1.3e-06
K00281	GLDC, gcvP; glycine dehydrogenase	1.5e-06	1.1e-05	0	1.6e-06	0	0	0	1.2e-06	9e-07	0	4e-07	0	4e-07
K00282	gcvPA; glycine dehydrogenase subunit 1	3.5e-05	1.61e-05	4.75e-05	4.91e-05	2.4e-05	1.27e-05	4.73e-05	2.54e-05	5.17e-05	1.79e-05	2.48e-05	3.22e-05	3.46e-05
K00283	gcvPB; glycine dehydrogenase subunit 2	2.29e-05	2.31e-05	4.02e-05	5.6e-05	2.03e-05	1e-05	5.49e-05	2.05e-05	5.03e-05	1.64e-05	3.04e-05	3.46e-05	1.84e-05
K00284	E1.4.7.1; glutamate synthase (ferredoxin)	4e-07	9e-07	0	1.56e-05	3.3e-06	3.7e-06	1.38e-05	1e-06	3e-07	0	4e-07	0	4e-07
K00285	dadA; D-amino-acid dehydrogenase	5e-07	9e-07	0	7e-07	5e-07	2.3e-06	2e-07	0	3.8e-06	1.3e-06	5e-07	3.4e-06	3.3e-06
K00286	proC; pyrroline-5-carboxylate reductase	2.72e-05	1.55e-05	3.05e-05	2.9e-05	2e-05	1.39e-05	4.46e-05	1.68e-05	4.3e-05	1.61e-05	1.46e-05	4.51e-05	3e-05
K00287	folA; dihydrofolate reductase	3.02e-05	1.5e-05	2.48e-05	2.92e-05	8.9e-06	9.6e-06	4.2e-05	1.58e-05	2.42e-05	7.8e-06	1.65e-05	2.26e-05	1.93e-05
K00288	MTHFD; methylenetetrahydrofolate dehydrogenase (NADP+) / methenyltetrahydrofolate cyclohydrolase / formyltetrahydrofolate synthetase	0	0	0	3.9e-06	0	5e-07	0	0	0	0	0	0	0
K00294	E1.2.1.88; 1-pyrroline-5-carboxylate dehydrogenase	5.77e-05	2.36e-05	5.54e-05	3.94e-05	2.4e-05	1.61e-05	7.54e-05	2.4e-05	5.24e-05	2.34e-05	2.64e-05	5.29e-05	4.65e-05
K00297	metF, MTHFR; methylenetetrahydrofolate reductase (NADPH)	0	0	0	0	2.2e-06	1.8e-06	0	0	4.3e-06	1.5e-06	0	3.1e-06	0
K00299	ssuE; FMN reductase	3.49e-05	8.9e-06	2.62e-05	3.54e-05	1.77e-05	7e-06	4.64e-05	7.6e-06	3.26e-05	1.21e-05	2.41e-05	2.91e-05	1.99e-05
K00311	ETFDH; electron-transferring-flavoprotein dehydrogenase	0	0	0	0	0	0	0	0	3e-06	1.2e-06	0	1.1e-06	1.7e-06
K00318	PRODH; proline dehydrogenase	4.05e-05	1.87e-05	4.52e-05	3.7e-05	1.21e-05	6.7e-06	4.58e-05	1.91e-05	3.54e-05	5.7e-06	1.55e-05	2.14e-05	3.05e-05
K00322	sthA, udhA; NAD(P) transhydrogenase	1.3e-06	0	0	0	3e-07	3e-06	7e-07	4e-07	2.2e-06	1.5e-06	0	1.38e-05	2.8e-06
K00324	pntA; NAD(P) transhydrogenase subunit alpha	0	0	0	0	0	5e-07	0	0	2.3e-06	0	0	1.5e-06	0
K00325	pntB; NAD(P) transhydrogenase subunit beta	6e-07	0	7e-07	1.03e-05	7e-07	2.8e-06	5.9e-06	0	2e-07	3e-07	3e-07	0	0
K00333	nuoD; NADH-quinone oxidoreductase subunit D	0	0	0	1.23e-05	1.8e-06	1.6e-06	4.2e-06	9e-07	0	0	9e-07	0	0
K00334	nuoE; NADH-quinone oxidoreductase subunit E	0	0	0	3.8e-06	0	8e-07	7e-07	0	1.1e-06	0	0	8e-07	0
K00341	nuoL; NADH-quinone oxidoreductase subunit L	1.6e-06	0	0	1.14e-05	0	0	3.4e-06	3e-07	0	0	8e-07	0	0
K00346	nqrA; Na+-transporting NADH:ubiquinone oxidoreductase subunit A	8e-07	5.7e-06	1e-06	3.8e-06	0	0	0	3e-07	1.2e-06	1.5e-06	4e-07	2e-06	3.9e-06
K00347	nqrB; Na+-transporting NADH:ubiquinone oxidoreductase subunit B	1.2e-06	5.6e-06	6e-07	3e-07	0	3e-07	0	4e-07	1.4e-06	2.1e-06	7e-07	1.2e-06	2.5e-06
K00348	nqrC; Na+-transporting NADH:ubiquinone oxidoreductase subunit C	0	0	0	0	0	0	0	0	1.7e-06	0	0	0	0
K00349	nqrD; Na+-transporting NADH:ubiquinone oxidoreductase subunit D	4e-07	8.5e-06	0	0	9e-07	0	0	0	1.2e-06	1.4e-06	0	1.9e-06	2.3e-06
K00350	nqrE; Na+-transporting NADH:ubiquinone oxidoreductase subunit E	0	4.7e-06	0	1.3e-06	0	0	0	0	1.8e-06	4e-07	0	6e-07	1.8e-06
K00351	nqrF; Na+-transporting NADH:ubiquinone oxidoreductase subunit F	0	5.7e-06	0	0	2.7e-06	0	0	5e-07	1.3e-06	0	0	0	2.3e-06
K00362	nirB; nitrite reductase (NADH) large subunit	5.55e-05	3.04e-05	6.54e-05	5.51e-05	2.78e-05	2.84e-05	9.47e-05	3.34e-05	7.08e-05	2.48e-05	3.56e-05	4.85e-05	4.99e-05
K00363	nirD; nitrite reductase (NADH) small subunit	2.04e-05	8.3e-06	3.66e-05	2.88e-05	2.08e-05	1.24e-05	4.07e-05	1.9e-05	4.72e-05	1.59e-05	1.87e-05	2.48e-05	1.82e-05
K00364	E1.7.1.7, guaC; GMP reductase	2.65e-05	1e-05	2.42e-05	2.67e-05	8.3e-06	1.22e-05	4.31e-05	1.26e-05	2.92e-05	1.1e-05	1.83e-05	2.31e-05	1.63e-05
K00370	narG; nitrate reductase alpha subunit	6.16e-05	2.98e-05	7.39e-05	0.0001029	4.1e-05	4.55e-05	0.0001118	4.48e-05	9.84e-05	3.16e-05	5.94e-05	9.02e-05	6.18e-05
K00371	narH; nitrate reductase beta subunit	3.51e-05	1.73e-05	4.03e-05	5.16e-05	1.57e-05	1.03e-05	3.92e-05	1.65e-05	4.43e-05	1.33e-05	2.38e-05	3.89e-05	1.74e-05
K00373	narJ; nitrate reductase delta subunit	3.74e-05	1.99e-05	4.09e-05	4.31e-05	8.3e-06	7.7e-06	5.25e-05	2e-05	4.92e-05	1.7e-05	2.5e-05	3.1e-05	1.64e-05
K00374	narI; nitrate reductase gamma subunit	4.39e-05	2.05e-05	3.8e-05	5.03e-05	1.96e-05	1.25e-05	5.38e-05	1.85e-05	4.85e-05	1.59e-05	3.14e-05	4.69e-05	2.74e-05
K00375	K00375; GntR family transcriptional regulator / MocR family aminotransferase	3.16e-05	3.48e-05	3.95e-05	5.8e-05	1.64e-05	9.9e-06	8.79e-05	2.22e-05	7.05e-05	1.93e-05	3.32e-05	5.07e-05	3.04e-05
K00380	cysJ; sulfite reductase (NADPH) flavoprotein alpha-component	0.0001008	4.25e-05	7.35e-05	0.0001232	4.48e-05	3.21e-05	0.0001671	4.8e-05	0.0001077	2.81e-05	6.11e-05	9.36e-05	7.78e-05
K00381	cysI; sulfite reductase (NADPH) hemoprotein beta-component	8e-07	0	0	2.7e-06	0	2.1e-06	0	7e-07	5.7e-06	3.1e-06	4e-07	5.8e-06	3e-06
K00382	DLD, lpd, pdhD; dihydrolipoamide dehydrogenase	5.08e-05	3.63e-05	5.7e-05	5.41e-05	2.95e-05	2.6e-05	9.1e-05	3.24e-05	7.74e-05	2.75e-05	3.93e-05	6.64e-05	5.23e-05
K00383	GSR, gor; glutathione reductase (NADPH)	6e-07	8.6e-06	0	1e-06	1e-06	2e-07	0	9e-07	3.5e-06	1.2e-06	8e-07	6.9e-06	1e-06
K00384	trxB; thioredoxin reductase (NADPH)	7.67e-05	3.69e-05	7.79e-05	9.33e-05	3.52e-05	3.2e-05	0.0001068	4.54e-05	0.0001077	2.87e-05	5.88e-05	0.0001049	7.23e-05
K00390	cysH; phosphoadenosine phosphosulfate reductase	3e-07	0	7e-07	0	0	7e-07	0	1.1e-06	3.1e-06	6e-07	0	3.8e-06	0
K00404	ccoN; cytochrome c oxidase cbb3-type subunit I	5e-07	8.5e-06	0	1.95e-05	1.1e-06	3.2e-06	8.7e-06	2.6e-06	4.9e-06	4e-07	0	5e-07	9e-07
K00406	ccoP; cytochrome c oxidase cbb3-type subunit III	0	9e-07	5e-07	6e-07	0	0	0	0	3.7e-06	4e-07	0	0	8e-07
K00407	ccoQ; cytochrome c oxidase cbb3-type subunit IV	0	0	0	0	0	0	0	0	3.2e-06	0	0	0	1.4e-06
K00411	UQCRFS1, RIP1, petA; ubiquinol-cytochrome c reductase iron-sulfur subunit	0	5.7e-06	0	3.8e-06	0	1.2e-06	1e-06	2.5e-06	7e-07	9e-07	0	1.2e-06	1e-06
K00412	CYTB, petB; ubiquinol-cytochrome c reductase cytochrome b subunit	6e-07	9e-06	0	2.3e-06	5e-07	1e-06	1.4e-06	4.9e-06	2.3e-06	1.4e-06	2e-07	4.3e-06	1.5e-06
K00413	CYC1, CYT1, petC; ubiquinol-cytochrome c reductase cytochrome c1 subunit	0	1e-06	0	2.1e-06	0	0	0	0	3.4e-06	0	4e-06	7.1e-06	6e-06
K00425	cydA; cytochrome d ubiquinol oxidase subunit I	4.21e-05	3.63e-05	5.05e-05	3.34e-05	2.13e-05	1.35e-05	7.74e-05	2.25e-05	6.03e-05	1.19e-05	1.93e-05	2.97e-05	3.51e-05
K00426	cydB; cytochrome d ubiquinol oxidase subunit II	3.3e-05	2.59e-05	5.07e-05	4.06e-05	2.38e-05	1.23e-05	6.87e-05	2.04e-05	5.16e-05	1.52e-05	2.37e-05	4.39e-05	3.26e-05
K00432	E1.11.1.9; glutathione peroxidase	5.85e-05	1.85e-05	6.44e-05	6.82e-05	2.87e-05	1.41e-05	8.14e-05	3.8e-05	7.26e-05	2.29e-05	5.03e-05	6.6e-05	5.74e-05
K00459	ncd2, npd; nitronate monooxygenase	2.65e-05	1.73e-05	3.07e-05	5.78e-05	2.89e-05	1.81e-05	5.77e-05	2.05e-05	5.89e-05	9.8e-06	3.36e-05	4.47e-05	4.25e-05
K00491	nos; nitric-oxide synthase, bacterial	3.08e-05	1.28e-05	3.5e-05	2.45e-05	1.41e-05	5.6e-06	3.85e-05	1.41e-05	3.42e-05	1.16e-05	2.41e-05	2.7e-05	2.22e-05
K00500	phhA, PAH; phenylalanine-4-hydroxylase	4e-07	0	0	0	9e-07	0	0	0	1.7e-06	0	0	9e-07	2.1e-06
K00525	E1.17.4.1A, nrdA, nrdE; ribonucleoside-diphosphate reductase alpha chain	5.67e-05	3.02e-05	4.27e-05	5.28e-05	2.68e-05	1.75e-05	6.91e-05	3.37e-05	6.61e-05	1.96e-05	3.49e-05	5.01e-05	3.84e-05
K00526	E1.17.4.1B, nrdB, nrdF; ribonucleoside-diphosphate reductase beta chain	5.15e-05	2.52e-05	5.28e-05	5.34e-05	1.83e-05	1.63e-05	8.1e-05	2.09e-05	4.86e-05	1.35e-05	3.06e-05	4.32e-05	3.41e-05
K00527	nrdD; ribonucleoside-triphosphate reductase	5.57e-05	3.8e-05	8.06e-05	7.11e-05	3.24e-05	2.37e-05	9.5e-05	4.3e-05	8.35e-05	1.93e-05	5.19e-05	6.33e-05	4.3e-05
K00528	fpr; ferredoxin--NADP+ reductase	0	0	1e-06	0	0	1.9e-06	0	0	1.9e-06	0	0	2e-06	0
K00547	mmuM, BHMT2; homocysteine S-methyltransferase	3.48e-05	1.53e-05	4.01e-05	3.6e-05	1.73e-05	1.21e-05	5.25e-05	2.17e-05	4.96e-05	1.53e-05	2.72e-05	5.2e-05	4.18e-05
K00548	metH, MTR; 5-methyltetrahydrofolate--homocysteine methyltransferase	8e-07	4e-06	4e-07	1.5e-06	5e-07	2.8e-06	2e-07	5.1e-06	5.9e-06	4.2e-06	3e-07	1.22e-05	3.4e-06
K00549	metE; 5-methyltetrahydropteroyltriglutamate--homocysteine methyltransferase	5.12e-05	2.06e-05	4.98e-05	3.38e-05	2.29e-05	1.59e-05	5.09e-05	1.6e-05	4.08e-05	2.11e-05	2.51e-05	4.07e-05	3.28e-05
K00554	trmD; tRNA (guanine37-N1)-methyltransferase	4.22e-05	2.22e-05	3.57e-05	3.31e-05	2.02e-05	1.06e-05	4.75e-05	1.75e-05	3.56e-05	1.24e-05	2.86e-05	3.5e-05	3.05e-05
K00556	trmH; tRNA (guanosine-2'-O-)-methyltransferase	0	0	0	0	1.8e-06	2.2e-06	0	0	1.1e-06	7e-07	0	2.2e-06	7e-07
K00557	trmA; tRNA (uracil-5-)-methyltransferase	0	1e-06	0	0	0	5e-07	0	0	2.8e-06	2.8e-06	0	3.2e-06	2.4e-06
K00558	DNMT1, dcm; DNA (cytosine-5)-methyltransferase 1	8e-07	2.7e-06	2.3e-06	0	9e-07	0	1.6e-06	3e-07	2.4e-06	1.4e-06	8e-07	1.5e-06	4e-07
K00560	thyA, TYMS; thymidylate synthase	4.82e-05	2.17e-05	4.6e-05	6.02e-05	1.99e-05	1.75e-05	6.86e-05	1.4e-05	4.69e-05	1.93e-05	3.04e-05	5.21e-05	4.07e-05
K00561	ermC, ermA; 23S rRNA (adenine-N6)-dimethyltransferase	0.0007472	5.1e-05	0.0003572	8.53e-05	0.0001506	3.78e-05	4.57e-05	4.76e-05	9.53e-05	4.75e-05	8.05e-05	7.72e-05	3.91e-05
K00564	rsmC; 16S rRNA (guanine1207-N2)-methyltransferase	0	0	0	1.3e-06	0	4.2e-06	0	0	5.7e-06	1.2e-06	0	2.8e-06	0
K00566	mnmA, trmU, TRMU; tRNA-specific 2-thiouridylase	2.13e-05	1.37e-05	3.41e-05	2.67e-05	9e-06	1.16e-05	4.99e-05	1.09e-05	2.81e-05	1.08e-05	2.11e-05	2.37e-05	2.26e-05
K00567	ogt, MGMT; methylated-DNA-[protein]-cysteine S-methyltransferase	2.69e-05	1.42e-05	3.56e-05	3.35e-05	2.42e-05	1.23e-05	5.72e-05	2.08e-05	5.89e-05	1.73e-05	1.8e-05	3.38e-05	2.47e-05
K00571	E2.1.1.72; site-specific DNA-methyltransferase (adenine-specific)	2.87e-05	1.22e-05	4.45e-05	2.8e-05	2.48e-05	1.32e-05	4.38e-05	1.49e-05	3.81e-05	1.28e-05	1.69e-05	3.23e-05	2.7e-05
K00573	E2.1.1.77, pcm; protein-L-isoaspartate(D-aspartate) O-methyltransferase	0	0	0	0	0	5e-07	0	0	1.8e-06	0	0	9e-07	8e-07
K00575	cheR; chemotaxis protein methyltransferase CheR	0	0	0	0	0	0	6e-07	0	2.9e-06	0	5e-07	3e-06	0
K00600	glyA, SHMT; glycine hydroxymethyltransferase	3.71e-05	1.47e-05	3.97e-05	3.68e-05	2.19e-05	1.71e-05	5.57e-05	2.17e-05	4.1e-05	1.44e-05	2.49e-05	4.28e-05	3.16e-05
K00602	purH; phosphoribosylaminoimidazolecarboxamide formyltransferase / IMP cyclohydrolase	2.74e-05	2.71e-05	3.57e-05	4.58e-05	2.06e-05	1.44e-05	3.96e-05	2.26e-05	5.04e-05	1.37e-05	2.87e-05	4.15e-05	2.73e-05
K00604	MTFMT, fmt; methionyl-tRNA formyltransferase	1.61e-05	1.46e-05	3.11e-05	3.33e-05	1.83e-05	1.24e-05	3.68e-05	1.12e-05	3.25e-05	1.36e-05	2.24e-05	4.04e-05	2e-05
K00605	gcvT, AMT; aminomethyltransferase	3.16e-05	1.71e-05	4.01e-05	4.23e-05	1.92e-05	1.39e-05	5.88e-05	2.37e-05	4.46e-05	1.71e-05	2.5e-05	3.91e-05	2.79e-05
K00606	panB; 3-methyl-2-oxobutanoate hydroxymethyltransferase	3.17e-05	2.18e-05	3.63e-05	4.24e-05	1.99e-05	2.15e-05	5.81e-05	1.93e-05	3.87e-05	1.02e-05	2.89e-05	4.32e-05	3.28e-05
K00609	pyrB, PYR2; aspartate carbamoyltransferase catalytic subunit	1.92e-05	1.03e-05	2.95e-05	1.82e-05	1.07e-05	1.39e-05	3.71e-05	1.27e-05	2.82e-05	1.14e-05	1.7e-05	2.74e-05	1.77e-05
K00610	pyrI; aspartate carbamoyltransferase regulatory subunit	0	0	0	0	0	1e-06	9e-07	7e-07	0	8e-07	0	0	8e-07
K00611	OTC, argF, argI; ornithine carbamoyltransferase	8.6e-05	5.83e-05	9.63e-05	0.0001194	6.67e-05	3.89e-05	0.00015	3.84e-05	0.0001059	3.41e-05	6.75e-05	8.77e-05	6.75e-05
K00615	E2.2.1.1, tktA, tktB; transketolase	3.09e-05	4.31e-05	3.83e-05	6.41e-05	2.9e-05	3.51e-05	0.0001663	2.82e-05	8.33e-05	1.9e-05	4.03e-05	6.8e-05	4.48e-05
K00616	E2.2.1.2, talA, talB; transaldolase	3.8e-05	2.02e-05	2.67e-05	4.55e-05	1.21e-05	1.71e-05	6.58e-05	1.98e-05	4.41e-05	1.58e-05	2.71e-05	3.2e-05	2.04e-05
K00620	argJ; glutamate N-acetyltransferase / amino-acid N-acetyltransferase	4.97e-05	3.54e-05	6.82e-05	5.86e-05	3.44e-05	1.29e-05	8.36e-05	2.52e-05	8.08e-05	2.5e-05	4.48e-05	6.13e-05	4.58e-05
K00625	E2.3.1.8, pta; phosphate acetyltransferase	3.16e-05	1.94e-05	2.53e-05	2.52e-05	1.35e-05	1.28e-05	4.38e-05	1.37e-05	4.11e-05	1.08e-05	2.33e-05	2.54e-05	2.49e-05
K00626	E2.3.1.9, atoB; acetyl-CoA C-acetyltransferase	7.29e-05	3.45e-05	5.99e-05	8.28e-05	3.64e-05	2.34e-05	0.0001167	3.97e-05	8.86e-05	2.15e-05	4.58e-05	7.77e-05	5.18e-05
K00627	DLAT, aceF, pdhC; pyruvate dehydrogenase E2 component (dihydrolipoamide acetyltransferase)	2.63e-05	2.95e-05	3.44e-05	3.32e-05	1.66e-05	1.64e-05	3.85e-05	1.84e-05	4.61e-05	1.77e-05	2.61e-05	4.29e-05	1.83e-05
K00631	plsB; glycerol-3-phosphate O-acyltransferase	1.2e-06	1.4e-06	0	0	3e-07	1.1e-06	0	1.5e-06	1.15e-05	1.8e-06	0	8.1e-06	1.7e-06
K00632	fadA, fadI; acetyl-CoA acyltransferase	3.67e-05	2.45e-05	4.22e-05	4.31e-05	1.91e-05	1.84e-05	5.99e-05	1.81e-05	6.51e-05	1.83e-05	2.8e-05	4.3e-05	3.22e-05
K00638	catB; chloramphenicol O-acetyltransferase type B	1.4e-06	1.6e-06	6e-07	0	3.4e-06	0	5e-07	0	7e-07	1.3e-06	5e-07	1.1e-06	0
K00639	kbl, GCAT; glycine C-acetyltransferase	3.56e-05	1.69e-05	3.77e-05	3.21e-05	1.45e-05	1.02e-05	5.47e-05	1.71e-05	4.3e-05	1.32e-05	2.64e-05	3.03e-05	2.82e-05
K00640	cysE; serine O-acetyltransferase	4.37e-05	1.64e-05	4.5e-05	3.48e-05	1.48e-05	1.1e-05	5.28e-05	1.88e-05	5.17e-05	1.73e-05	1.67e-05	3.45e-05	2.24e-05
K00641	metX; homoserine O-acetyltransferase	4.72e-05	3.11e-05	4.24e-05	5.47e-05	3.06e-05	2.14e-05	5.66e-05	3.39e-05	7.14e-05	1.45e-05	2.52e-05	6.5e-05	2.85e-05
K00645	fabD; [acyl-carrier-protein] S-malonyltransferase	2.65e-05	2.62e-05	3.38e-05	4.2e-05	2.13e-05	1.29e-05	6.37e-05	2.07e-05	6.08e-05	1.56e-05	2.86e-05	2.82e-05	2.65e-05
K00647	fabB; 3-oxoacyl-[acyl-carrier-protein] synthase I	2e-07	4.3e-06	0	7e-07	0	9e-07	0	0	6.1e-06	9e-07	4e-07	2.8e-06	1.5e-06
K00648	fabH; 3-oxoacyl-[acyl-carrier-protein] synthase III	3.34e-05	2.03e-05	3.49e-05	3.66e-05	1.66e-05	1.18e-05	5.52e-05	1.5e-05	4.89e-05	1.25e-05	2.57e-05	4.84e-05	2.74e-05
K00652	bioF; 8-amino-7-oxononanoate synthase	3.42e-05	1.85e-05	3.82e-05	5.14e-05	1.83e-05	9.5e-06	5.86e-05	1.98e-05	5.72e-05	1.37e-05	3.32e-05	5.07e-05	2.97e-05
K00655	plsC; 1-acyl-sn-glycerol-3-phosphate acyltransferase	2.79e-05	1.78e-05	3.08e-05	2.99e-05	2.6e-05	1.04e-05	6.28e-05	2.07e-05	4.42e-05	8.7e-06	2.33e-05	3.53e-05	1.95e-05
K00656	E2.3.1.54, pflD; formate C-acetyltransferase	6.25e-05	3.33e-05	7.32e-05	6.32e-05	3.5e-05	2.11e-05	8.75e-05	3.4e-05	9.58e-05	2.79e-05	4.22e-05	7.19e-05	6.69e-05
K00658	DLST, sucB; 2-oxoglutarate dehydrogenase E2 component (dihydrolipoamide succinyltransferase)	2.68e-05	2.08e-05	3.42e-05	3.34e-05	2.22e-05	1.79e-05	4.06e-05	1.63e-05	3.73e-05	1.36e-05	2.19e-05	3.54e-05	2.14e-05
K00661	maa; maltose O-acetyltransferase	0	0	0	0	1.2e-06	0	0	0	3.7e-06	9e-07	1.9e-06	3.5e-06	1e-06
K00663	aacA; aminoglycoside 6'-N-acetyltransferase	4.7e-05	7.5e-06	5.1e-06	1.02e-05	2.08e-05	1.33e-05	1.4e-06	5.3e-06	2.9e-06	1.43e-05	2.92e-05	2.8e-06	5.1e-06
K00673	astA; arginine N-succinyltransferase	0	0	0	0	0	8e-07	0	0	4.4e-06	1.8e-06	0	4.8e-06	2.2e-06
K00674	dapD; 2,3,4,5-tetrahydropyridine-2-carboxylate N-succinyltransferase	0	9e-07	0	7.3e-06	0	2.1e-06	4.3e-06	0	5e-06	5.6e-06	6e-07	2.5e-06	6e-07
K00675	nhoA; N-hydroxyarylamine O-acetyltransferase	5e-07	0	0	0	0	6e-07	0	0	1.2e-06	1.4e-06	0	6e-07	2e-06
K00681	ggt; gamma-glutamyltranspeptidase / glutathione hydrolase	9.36e-05	3.21e-05	7.31e-05	6.62e-05	4.38e-05	2.72e-05	0.0001056	4.07e-05	9.28e-05	2.64e-05	3.8e-05	8.01e-05	6.8e-05
K00688	E2.4.1.1, glgP, PYG; starch phosphorylase	1.3e-06	8.2e-06	5e-07	1.6e-06	1.1e-06	2.5e-06	0	5e-07	3.8e-06	4e-07	0	5.3e-06	4.3e-06
K00700	glgB; 1,4-alpha-glucan branching enzyme	0	4e-06	9e-07	0	0	2.5e-06	8e-07	7e-07	6.3e-06	3.5e-06	4e-07	6.3e-06	4.2e-06
K00703	E2.4.1.21, glgA; starch synthase	4e-07	0	0	0	1e-06	9e-07	0	7e-07	6.2e-06	0	0	1.5e-06	3.1e-06
K00705	malQ; 4-alpha-glucanotransferase	1.8e-06	0	0	0	0	1.9e-06	0	0	6e-06	0	4e-07	2.8e-06	2.6e-06
K00712	tagE; poly(glycerol-phosphate) alpha-glucosyltransferase	0.0001033	4.79e-05	0.0001282	8.28e-05	4.84e-05	2.45e-05	0.000168	3.72e-05	0.0001197	3.49e-05	6e-05	9.51e-05	7.78e-05
K00756	pdp; pyrimidine-nucleoside phosphorylase	4.3e-05	1.46e-05	4.11e-05	2.6e-05	1.68e-05	1.24e-05	4.34e-05	1.82e-05	4.24e-05	1.27e-05	2.49e-05	3.11e-05	2.21e-05
K00757	udp, UPP; uridine phosphorylase	0	8e-07	0	0	9e-07	0	0	6e-07	3.2e-06	3.2e-06	0	4.6e-06	2.1e-06
K00758	deoA, TYMP; thymidine phosphorylase	4e-07	0	0	0	0	5e-07	0	0	3e-07	4e-07	4e-07	2.8e-06	1.8e-06
K00759	APRT, apt; adenine phosphoribosyltransferase	2.18e-05	8.9e-06	2.86e-05	2.1e-05	1.35e-05	7.8e-06	3.17e-05	1.1e-05	3.49e-05	1.45e-05	1.82e-05	2.76e-05	1.99e-05
K00760	hprT, hpt, HPRT1; hypoxanthine phosphoribosyltransferase	2.74e-05	1.59e-05	3e-05	2.05e-05	1.82e-05	1.15e-05	4.87e-05	1.23e-05	3.35e-05	1.28e-05	1.71e-05	3.91e-05	2.41e-05
K00761	upp, UPRT; uracil phosphoribosyltransferase	3.01e-05	1.33e-05	4.18e-05	2.92e-05	1.51e-05	1.09e-05	3.77e-05	1.55e-05	3e-05	1.41e-05	1.51e-05	2.37e-05	1.82e-05
K00762	pyrE; orotate phosphoribosyltransferase	3.14e-05	8.3e-06	3.14e-05	2.7e-05	2.13e-05	1.62e-05	6.84e-05	1.9e-05	4.3e-05	6.7e-06	2e-05	3.86e-05	2.81e-05
K00763	pncB, NAPRT1; nicotinate phosphoribosyltransferase	3.67e-05	2.32e-05	3.75e-05	4.2e-05	2.36e-05	1.78e-05	6.86e-05	2.19e-05	4.7e-05	1.89e-05	3.11e-05	3.8e-05	2.35e-05
K00764	purF, PPAT; amidophosphoribosyltransferase	3.77e-05	2.7e-05	4.68e-05	4.62e-05	2.06e-05	1.83e-05	6.53e-05	2.84e-05	5.06e-05	1.95e-05	3.26e-05	4.81e-05	4.22e-05
K00765	hisG; ATP phosphoribosyltransferase	2.57e-05	2.07e-05	3.6e-05	3.68e-05	2.83e-05	1.61e-05	4.89e-05	1.8e-05	5.2e-05	1.98e-05	2.12e-05	4.44e-05	4.18e-05
K00766	trpD; anthranilate phosphoribosyltransferase	3.2e-05	1.9e-05	4.73e-05	3.29e-05	1.03e-05	1.03e-05	3.77e-05	2.01e-05	3.68e-05	1.52e-05	1.99e-05	3.89e-05	2.05e-05
K00767	nadC, QPRT; nicotinate-nucleotide pyrophosphorylase (carboxylating)	0	0	0	0	0	6e-07	0	0	2.4e-06	1e-06	5e-07	0	0
K00768	E2.4.2.21, cobU, cobT; nicotinate-nucleotide--dimethylbenzimidazole phosphoribosyltransferase	7e-07	0	0	0	1.8e-06	1.8e-06	0	0	1.2e-06	4e-07	0	9e-07	1.5e-06
K00769	gpt; xanthine phosphoribosyltransferase	5e-07	4e-06	0	0	1.2e-06	0	0	9e-07	0	0	5e-07	1.9e-06	2e-06
K00773	tgt, QTRT1; queuine tRNA-ribosyltransferase	3.28e-05	1.78e-05	4.81e-05	3.68e-05	1.52e-05	2.63e-05	5.51e-05	1.7e-05	2.74e-05	1.36e-05	2.16e-05	3.88e-05	1.92e-05
K00783	rlmH; 23S rRNA (pseudouridine1915-N3)-methyltransferase	2.26e-05	2.17e-05	2.59e-05	2.59e-05	7.9e-06	1.37e-05	4.47e-05	1.52e-05	3.7e-05	1.02e-05	2.48e-05	3.23e-05	2.03e-05
K00784	rnz; ribonuclease Z	1.69e-05	1.28e-05	2.43e-05	2.55e-05	1.06e-05	9.6e-06	3e-05	1.7e-05	5.13e-05	1.05e-05	2.74e-05	3.09e-05	1.93e-05
K00788	thiE; thiamine-phosphate pyrophosphorylase	5.08e-05	2.12e-05	6.35e-05	3.69e-05	2.6e-05	2.46e-05	4.93e-05	2.32e-05	6e-05	1.05e-05	2.94e-05	3.43e-05	4.57e-05
K00789	metK; S-adenosylmethionine synthetase	3.29e-05	2.68e-05	3.25e-05	5.38e-05	2.93e-05	1.21e-05	5.27e-05	2.34e-05	5.21e-05	1.83e-05	2.3e-05	3.92e-05	2.81e-05
K00790	murA; UDP-N-acetylglucosamine 1-carboxyvinyltransferase	9.46e-05	4.35e-05	0.0001004	8.55e-05	4.6e-05	3.83e-05	0.0001098	4.43e-05	0.0001106	3.98e-05	6.5e-05	9.08e-05	5.69e-05
K00791	miaA, TRIT1; tRNA dimethylallyltransferase	2.18e-05	1.51e-05	2.54e-05	2.93e-05	1.61e-05	1.18e-05	4.34e-05	1.62e-05	3.93e-05	1.23e-05	1.11e-05	2.75e-05	2.61e-05
K00793	ribE, RIB5; riboflavin synthase	2.89e-05	1.3e-05	3.33e-05	3.76e-05	1.34e-05	1.02e-05	4.7e-05	2.42e-05	3.6e-05	9.1e-06	1.58e-05	3.38e-05	1.84e-05
K00794	ribH, RIB4; 6,7-dimethyl-8-ribityllumazine synthase	1.89e-05	1.89e-05	2.4e-05	2.85e-05	7.2e-06	6.1e-06	3.31e-05	1.57e-05	3.03e-05	7.1e-06	1.4e-05	2.5e-05	2.09e-05
K00795	ispA; farnesyl diphosphate synthase	7e-07	8e-07	0	0	0	0	0	3e-07	2.5e-06	3e-07	0	4e-07	0
K00796	folP; dihydropteroate synthase	3.89e-05	1.76e-05	5e-05	4.78e-05	2.3e-05	1.54e-05	4.46e-05	2.14e-05	7.56e-05	1.7e-05	4.11e-05	6.24e-05	3.25e-05
K00799	GST, gst; glutathione S-transferase	0	0	0	0	0	0	0	0	1.5e-06	5e-07	0	6e-07	2e-06
K00800	aroA; 3-phosphoshikimate 1-carboxyvinyltransferase	3.12e-05	1.79e-05	5.31e-05	5.99e-05	1.49e-05	1.92e-05	7.64e-05	2.23e-05	7.02e-05	1.54e-05	3.11e-05	6.3e-05	2.39e-05
K00805	hepST; heptaprenyl diphosphate synthase	4.18e-05	2.22e-05	3.82e-05	2.78e-05	2.39e-05	1.75e-05	5.79e-05	2.04e-05	5.68e-05	1.44e-05	3.28e-05	3.52e-05	4.09e-05
K00806	uppS; undecaprenyl diphosphate synthase	2.7e-05	1.69e-05	3.65e-05	5.43e-05	1.2e-05	1.61e-05	4.52e-05	1.77e-05	4.58e-05	8.9e-06	2.14e-05	3.38e-05	2.6e-05
K00817	hisC; histidinol-phosphate aminotransferase	6.95e-05	3.55e-05	8.05e-05	7.28e-05	3.94e-05	3.27e-05	8.88e-05	4.89e-05	0.0001051	3.74e-05	6.2e-05	9.83e-05	5.58e-05
K00819	rocD, OAT; ornithine--oxo-acid transaminase	9.39e-05	5.69e-05	0.0001121	0.0001158	5.34e-05	4.85e-05	0.0001749	5.22e-05	0.0001343	4.03e-05	7.93e-05	0.0001076	5.99e-05
K00820	glmS, GFPT; glucosamine--fructose-6-phosphate aminotransferase (isomerizing)	4.09e-05	2.7e-05	3.96e-05	5.42e-05	2.98e-05	1.79e-05	9.65e-05	3.2e-05	7.64e-05	1.97e-05	3.12e-05	4.07e-05	3.21e-05
K00821	argD; acetylornithine/N-succinyldiaminopimelate aminotransferase	0	8e-06	1.5e-06	0	0	1e-06	5e-07	6e-07	3.5e-06	0	1e-06	5.4e-06	4.5e-06
K00823	puuE; 4-aminobutyrate aminotransferase	3.48e-05	3.3e-05	4e-05	4.43e-05	3.51e-05	1.63e-05	5.45e-05	2.88e-05	5.97e-05	1.28e-05	3.77e-05	4.38e-05	3.79e-05
K00824	dat; D-alanine transaminase	3.2e-05	1.74e-05	3.44e-05	2.98e-05	1.06e-05	1.05e-05	6.08e-05	1.44e-05	3.82e-05	2.07e-05	1.54e-05	3.14e-05	1.51e-05
K00826	E2.6.1.42, ilvE; branched-chain amino acid aminotransferase	3.79e-05	2.37e-05	4.39e-05	4.32e-05	2.32e-05	1.94e-05	5.56e-05	2.63e-05	5.65e-05	1.35e-05	2.79e-05	4.88e-05	2.96e-05
K00830	AGXT; alanine-glyoxylate transaminase / serine-glyoxylate transaminase / serine-pyruvate transaminase	4e-07	1.2e-06	0	0	1.3e-06	0	0	1e-06	6e-06	1.3e-06	7e-07	3.2e-06	1.1e-06
K00832	tyrB; aromatic-amino-acid transaminase	1.2e-06	2.7e-06	0	0	5e-07	0	0	0	2.5e-06	8e-07	0	1e-06	0
K00833	bioA; adenosylmethionine---8-amino-7-oxononanoate aminotransferase	5.19e-05	2.24e-05	5.56e-05	3.44e-05	2.96e-05	1.81e-05	6.77e-05	2.2e-05	4.25e-05	1.58e-05	3.04e-05	4.91e-05	4.5e-05
K00835	avtA; valine--pyruvate aminotransferase	5e-07	6e-07	0	0	9e-07	3e-07	0	1.4e-06	6e-06	2.5e-06	0	1.01e-05	8e-07
K00841	patA; aminotransferase	4.3e-05	2.1e-05	4.67e-05	3.84e-05	1.28e-05	1.41e-05	4.9e-05	1.84e-05	4.07e-05	1.3e-05	2.83e-05	4.59e-05	3.25e-05
K00845	glk; glucokinase	1.93e-05	1.46e-05	3.19e-05	1.75e-05	7.3e-06	6.9e-06	3.52e-05	1.01e-05	2.76e-05	5.4e-06	1.52e-05	1.96e-05	1.71e-05
K00847	E2.7.1.4, scrK; fructokinase	3.28e-05	1.59e-05	2.97e-05	3.59e-05	1.88e-05	1.3e-05	5.13e-05	1.23e-05	2.89e-05	1.37e-05	2.18e-05	2.12e-05	1.87e-05
K00849	galK; galactokinase	0	2.8e-06	5e-07	0	0	0	0	0	4.5e-06	1.6e-06	0	4e-06	3.8e-06
K00850	pfkA, PFK; 6-phosphofructokinase 1	3.34e-05	2.91e-05	3.03e-05	3.19e-05	2.05e-05	1.43e-05	4.02e-05	2.13e-05	4e-05	1.51e-05	1.66e-05	4.19e-05	3.14e-05
K00851	E2.7.1.12, gntK, idnK; gluconokinase	4.18e-05	2.12e-05	4.19e-05	3.52e-05	2.37e-05	2e-05	5.7e-05	1.65e-05	5.02e-05	1.95e-05	2.6e-05	3.82e-05	3.51e-05
K00852	rbsK, RBKS; ribokinase	3.88e-05	2e-05	3.45e-05	3.26e-05	1.76e-05	1.46e-05	4.51e-05	2.13e-05	3.92e-05	1.27e-05	2.02e-05	3.49e-05	2.57e-05
K00853	araB; L-ribulokinase	5.93e-05	3.42e-05	6.19e-05	5.61e-05	1.94e-05	1.87e-05	6.72e-05	2.71e-05	6.67e-05	1.59e-05	3.29e-05	5.6e-05	5.16e-05
K00855	PRK, prkB; phosphoribulokinase	0	0	0	0	1.4e-06	2.8e-06	0	1e-06	9e-07	5e-07	6e-07	0	0
K00857	tdk, TK; thymidine kinase	2.51e-05	1.25e-05	3.71e-05	1.74e-05	1.06e-05	9.5e-06	3.92e-05	1.6e-05	2.38e-05	8.5e-06	2.3e-05	1.95e-05	1.82e-05
K00858	ppnK, NADK; NAD+ kinase	1.78e-05	1.71e-05	3.68e-05	3.96e-05	1.71e-05	1.6e-05	5.99e-05	1.18e-05	4.12e-05	7.9e-06	2.39e-05	4.17e-05	3.11e-05
K00859	coaE; dephospho-CoA kinase	2.06e-05	8.9e-06	3.36e-05	3.5e-05	1.11e-05	1.39e-05	2.8e-05	1.17e-05	4.23e-05	6.7e-06	2.23e-05	2.69e-05	2.47e-05
K00860	cysC; adenylylsulfate kinase	0	4e-07	0	0	9e-07	9e-07	0	0	3.5e-06	4e-07	0	7.4e-06	4e-07
K00864	glpK, GK; glycerol kinase	2.56e-05	2.37e-05	2.53e-05	3.7e-05	1.71e-05	1.61e-05	3.96e-05	1.81e-05	5.64e-05	1.49e-05	1.91e-05	3.07e-05	2.7e-05
K00865	glxK; glycerate kinase	4.73e-05	4.68e-05	6.92e-05	8.26e-05	2.96e-05	2.41e-05	7.67e-05	3.48e-05	7.57e-05	2.59e-05	4.72e-05	8.16e-05	5.19e-05
K00867	coaA; type I pantothenate kinase	0	0	0	0	5e-07	0	0	0	2.7e-06	1.4e-06	0	3.7e-06	1.5e-06
K00868	pdxK, pdxY; pyridoxine kinase	2.71e-05	2.18e-05	3.52e-05	4.27e-05	2.52e-05	8.8e-06	5.21e-05	2.5e-05	5.07e-05	1.23e-05	3.04e-05	5.38e-05	2.33e-05
K00869	E2.7.1.36, MVK, mvaK1; mevalonate kinase	3.89e-05	1.5e-05	3.16e-05	3.03e-05	1.89e-05	9.6e-06	4.24e-05	1.9e-05	3.7e-05	1.2e-05	1.53e-05	1.86e-05	1.91e-05
K00872	thrB1; homoserine kinase	2.3e-05	1.29e-05	2.93e-05	1.96e-05	1.31e-05	1.47e-05	5.77e-05	1.64e-05	3.12e-05	1.03e-05	1.9e-05	3.14e-05	2.49e-05
K00873	PK, pyk; pyruvate kinase	3.6e-05	2.54e-05	3.97e-05	4.12e-05	2.2e-05	2.09e-05	6.19e-05	2.67e-05	6.15e-05	1.31e-05	2.47e-05	5.36e-05	2.25e-05
K00874	kdgK; 2-dehydro-3-deoxygluconokinase	0	0	0	8e-07	1.4e-06	0	0	2.7e-06	5.3e-06	1.1e-06	0	5.3e-06	2.3e-06
K00876	udk, UCK; uridine kinase	1.47e-05	1.07e-05	2.27e-05	2.24e-05	1.3e-05	6.4e-06	2.99e-05	9e-06	2.28e-05	6.7e-06	1.29e-05	2.19e-05	1.14e-05
K00878	thiM; hydroxyethylthiazole kinase	4.04e-05	1.14e-05	5.37e-05	3.4e-05	1.89e-05	1.51e-05	5.45e-05	1.99e-05	5.1e-05	1.24e-05	2.13e-05	3.31e-05	2.75e-05
K00882	fruK; 1-phosphofructokinase	3.14e-05	1.75e-05	2.97e-05	3.19e-05	1.35e-05	1.23e-05	4.53e-05	2.34e-05	3.65e-05	1.33e-05	2.79e-05	3.08e-05	2.47e-05
K00884	NAGK, nagK; N-acetylglucosamine kinase	0	0	0	0	0	0	0	4e-07	2.8e-06	0	0	2.2e-06	0
K00887	E2.7.1.66; undecaprenol kinase	1.57e-05	9.3e-06	4.36e-05	2.08e-05	1.35e-05	3.3e-06	2.89e-05	7.2e-06	2.25e-05	7.1e-06	1.31e-05	1.53e-05	1.24e-05
K00891	E2.7.1.71, aroK, aroL; shikimate kinase	2.75e-05	1.13e-05	2.14e-05	3.29e-05	9e-06	8.7e-06	4.16e-05	1.86e-05	2.61e-05	1.55e-05	1.23e-05	2.91e-05	1.68e-05
K00892	gsk; inosine kinase	0	0	0	0	7e-07	7e-07	0	9e-07	7.8e-06	5e-07	0	4.4e-06	3.7e-06
K00901	dgkA, DGK; diacylglycerol kinase (ATP)	6e-07	0	0	0	2.7e-06	1.3e-06	0	5e-07	5.4e-06	3.8e-06	0	2.1e-06	1.1e-06
K00917	lacC; tagatose 6-phosphate kinase	2.15e-05	1.82e-05	2.97e-05	2.93e-05	1.99e-05	1.77e-05	4.45e-05	1.8e-05	2.9e-05	1.13e-05	2.64e-05	3.23e-05	3.1e-05
K00919	ispE; 4-diphosphocytidyl-2-C-methyl-D-erythritol kinase	3.95e-05	1.9e-05	4.32e-05	3.99e-05	1.64e-05	2.03e-05	6.2e-05	1.8e-05	5.37e-05	1.55e-05	3.15e-05	3.18e-05	4.05e-05
K00925	ackA; acetate kinase	2.85e-05	2.08e-05	2.77e-05	3.38e-05	1.61e-05	1.21e-05	5.14e-05	1.66e-05	6.1e-05	1.68e-05	2.42e-05	3.16e-05	2.59e-05
K00926	arcC; carbamate kinase	5.03e-05	3.13e-05	6.58e-05	6.88e-05	3.62e-05	1.98e-05	9.39e-05	3.06e-05	7.23e-05	2.38e-05	4.29e-05	5.46e-05	4.47e-05
K00927	PGK, pgk; phosphoglycerate kinase	2.7e-05	1.32e-05	3.42e-05	2.59e-05	1.7e-05	1.47e-05	3.23e-05	1.91e-05	3.73e-05	1.5e-05	1.71e-05	3.83e-05	2.78e-05
K00928	lysC; aspartate kinase	5.69e-05	4.27e-05	6.35e-05	7.81e-05	2.97e-05	3.03e-05	9.7e-05	3.78e-05	0.0001111	2.7e-05	4.62e-05	7.29e-05	4.98e-05
K00930	argB; acetylglutamate kinase	3.69e-05	3.15e-05	5.35e-05	4.84e-05	2.41e-05	2.46e-05	8.68e-05	1.65e-05	4.97e-05	1.98e-05	3.99e-05	4.9e-05	6.39e-05
K00931	proB; glutamate 5-kinase	0	0	0	0	0	6e-07	0	9e-07	5.5e-06	0	0	4.2e-06	2.2e-06
K00937	ppk; polyphosphate kinase	1e-06	7e-07	0	0	1.9e-06	0	0	1e-06	5.9e-06	2.4e-06	6e-07	5e-06	1.6e-06
K00938	E2.7.4.2, mvaK2; phosphomevalonate kinase	3.46e-05	1.49e-05	2.44e-05	2.88e-05	1.29e-05	5e-06	3.87e-05	1.43e-05	3.59e-05	8.3e-06	1.81e-05	2.55e-05	2e-05
K00939	adk, AK; adenylate kinase	2.69e-05	5.8e-06	2.5e-05	3.2e-05	1.48e-05	9.7e-06	3.56e-05	1.54e-05	3.05e-05	9e-06	2.2e-05	3.18e-05	2.37e-05
K00940	ndk, NME; nucleoside-diphosphate kinase	2.19e-05	1.29e-05	2.38e-05	2.23e-05	1.74e-05	7.4e-06	3.28e-05	1.97e-05	3.01e-05	7.4e-06	1.45e-05	3.63e-05	1.96e-05
K00941	thiD; hydroxymethylpyrimidine/phosphomethylpyrimidine kinase	2.45e-05	1.03e-05	3.69e-05	1.69e-05	1.63e-05	1.34e-05	4e-05	1.45e-05	3.61e-05	8.9e-06	1.77e-05	2.72e-05	2.61e-05
K00942	E2.7.4.8, gmk; guanylate kinase	2.98e-05	1.32e-05	4.35e-05	3.15e-05	2.19e-05	6.4e-06	5.62e-05	2.15e-05	3.43e-05	1.3e-05	8.6e-06	3.91e-05	2.78e-05
K00943	tmk, DTYMK; dTMP kinase	2.62e-05	1.31e-05	3.17e-05	2.8e-05	2.35e-05	1.19e-05	3.65e-05	1.56e-05	3.09e-05	1.2e-05	1.29e-05	2.51e-05	2.86e-05
K00945	cmk; cytidylate kinase	3.77e-05	2.25e-05	2.67e-05	3.07e-05	1.42e-05	6.3e-06	4.71e-05	1.92e-05	4.63e-05	1.7e-05	2.32e-05	2.93e-05	2.77e-05
K00946	thiL; thiamine-monophosphate kinase	0	0	0	0	6e-07	0	0	1.1e-06	1.4e-06	5e-07	3e-07	2.5e-06	5e-07
K00948	PRPS, prsA; ribose-phosphate pyrophosphokinase	3.83e-05	3.23e-05	3.62e-05	5.26e-05	1.78e-05	1.02e-05	6.51e-05	2.01e-05	4.62e-05	1.2e-05	3.16e-05	4.33e-05	3.1e-05
K00949	thiN, TPK1, THI80; thiamine pyrophosphokinase	2.94e-05	1.27e-05	2.87e-05	2.69e-05	1.04e-05	8.9e-06	2.98e-05	1.17e-05	2.88e-05	1.17e-05	2.55e-05	1.71e-05	1.92e-05
K00950	folK; 2-amino-4-hydroxy-6-hydroxymethyldihydropteridine diphosphokinase	3.11e-05	1.89e-05	3.39e-05	3.91e-05	1.34e-05	1.14e-05	3.96e-05	1.92e-05	3.35e-05	1.1e-05	2.65e-05	3.05e-05	2.35e-05
K00951	relA; GTP pyrophosphokinase	4.46e-05	3.12e-05	4.84e-05	4.93e-05	2.78e-05	2.6e-05	7.67e-05	2.94e-05	7.37e-05	1.6e-05	4.16e-05	6.95e-05	3.91e-05
K00954	E2.7.7.3A, coaD, kdtB; pantetheine-phosphate adenylyltransferase	1.9e-05	9.4e-06	2.39e-05	3.52e-05	2.04e-05	1.32e-05	3.75e-05	1.55e-05	2.99e-05	1.01e-05	1.18e-05	2.86e-05	2.29e-05
K00955	cysNC; bifunctional enzyme CysN/CysC	0	0	0	5.5e-06	0	4.8e-06	9.2e-06	5e-07	4e-07	1.1e-06	0	0	0
K00956	cysN; sulfate adenylyltransferase subunit 1	0	5.5e-06	0	9e-07	4e-07	1.7e-06	0	6e-07	1.7e-06	1.2e-06	7e-07	2.9e-06	4e-07
K00957	cysD; sulfate adenylyltransferase subunit 2	1.5e-06	3.6e-06	0	1.37e-05	6e-07	4.6e-06	1.36e-05	7e-07	7.6e-06	2.7e-06	1.7e-06	3.3e-06	1.8e-06
K00962	pnp, PNPT1; polyribonucleotide nucleotidyltransferase	2.55e-05	2.18e-05	3.72e-05	3e-05	1.95e-05	1.34e-05	4.59e-05	1.58e-05	4.74e-05	1.22e-05	2.29e-05	4.91e-05	2.66e-05
K00963	UGP2, galU, galF; UTP--glucose-1-phosphate uridylyltransferase	4.05e-05	2.02e-05	4.03e-05	3.82e-05	1.93e-05	1.42e-05	4.54e-05	1.82e-05	4.88e-05	1.4e-05	2.14e-05	5.86e-05	2.62e-05
K00965	galT, GALT; UDPglucose--hexose-1-phosphate uridylyltransferase	0	8.9e-06	0	1.6e-06	0	2e-06	0	2.4e-06	6.5e-06	0	0	3.4e-06	4.5e-06
K00969	nadD; nicotinate-nucleotide adenylyltransferase	2.54e-05	5.6e-06	1.88e-05	2.37e-05	9.7e-06	1.1e-05	2.64e-05	9.6e-06	3.1e-05	6.6e-06	1.56e-05	1.84e-05	1e-05
K00970	pcnB; poly(A) polymerase	3e-07	0	0	0	4e-07	4e-07	0	1.5e-06	1.1e-06	1.3e-06	7e-07	8e-07	2e-06
K00973	E2.7.7.24, rfbA, rffH; glucose-1-phosphate thymidylyltransferase	0	0	0	0	0	1.1e-06	0	1e-06	4.8e-06	2.2e-06	6e-07	8e-07	2.6e-06
K00974	cca; tRNA nucleotidyltransferase (CCA-adding enzyme)	3.65e-05	1.78e-05	3.6e-05	2.42e-05	1.66e-05	8.7e-06	3.58e-05	1.8e-05	3.66e-05	1.14e-05	1.93e-05	2.97e-05	2.19e-05
K00975	glgC; glucose-1-phosphate adenylyltransferase	0	2.7e-06	0	0	0	7.1e-06	0	0	4.8e-06	0	0	8e-07	2.3e-06
K00980	tagD; glycerol-3-phosphate cytidylyltransferase	2.77e-05	9.4e-06	3.49e-05	3.28e-05	6.5e-06	1e-05	4.48e-05	1.46e-05	3.9e-05	2.8e-06	1.43e-05	3.81e-05	3.03e-05
K00981	E2.7.7.41, CDS1, CDS2, cdsA; phosphatidate cytidylyltransferase	3.4e-05	1.72e-05	3.28e-05	4.06e-05	1.87e-05	1.42e-05	3.89e-05	1.72e-05	4.84e-05	1.01e-05	1.78e-05	3.64e-05	2.38e-05
K00982	glnE; glutamate-ammonia-ligase adenylyltransferase	3e-07	2e-07	1.7e-06	0	1.6e-06	0	4e-07	0	6e-06	8e-07	0	8.5e-06	6.2e-06
K00983	E2.7.7.43, neuA, CMAS; N-acylneuraminate cytidylyltransferase	0	0	0	0	0	5e-07	0	0	2.7e-06	1.2e-06	0	3.8e-06	9e-07
K00986	E2.7.7.49; RNA-directed DNA polymerase	4e-07	1.89e-05	1.3e-06	5e-07	4e-07	2e-07	0	2.2e-06	3e-07	0	2e-07	1.1e-06	3.3e-06
K00989	rph; ribonuclease PH	1.3e-06	7e-07	0	0	0	8e-07	0	0	3.1e-06	1.6e-06	1e-06	2e-06	2.3e-06
K00990	glnD; [protein-PII] uridylyltransferase	0	4e-07	0	3e-07	2e-06	3.5e-06	0	0	7e-06	4e-07	6e-07	6.9e-06	1.5e-06
K00991	ispD; 2-C-methyl-D-erythritol 4-phosphate cytidylyltransferase	8.38e-05	3.68e-05	6.87e-05	0.0001061	3.97e-05	2.95e-05	0.0001537	3.39e-05	0.0001159	2.55e-05	4.78e-05	6.85e-05	6.79e-05
K00995	pgsA, PGS1; CDP-diacylglycerol--glycerol-3-phosphate 3-phosphatidyltransferase	2.69e-05	1.02e-05	2.6e-05	2.26e-05	7.5e-06	8.4e-06	3.79e-05	9.3e-06	2.46e-05	1.12e-05	9.5e-06	2.12e-05	1.27e-05
K00997	acpS; holo-[acyl-carrier protein] synthase	2.71e-05	8.4e-06	2.17e-05	2.55e-05	1.69e-05	1.03e-05	2.46e-05	1.06e-05	2.66e-05	1.32e-05	1.17e-05	2.63e-05	2.59e-05
K00998	pssA; CDP-diacylglycerol---serine O-phosphatidyltransferase	1.3e-06	0	0	0	5e-07	5e-07	0	4e-07	5.4e-06	2.3e-06	7e-07	4.7e-06	1.1e-06
K01000	mraY; phospho-N-acetylmuramoyl-pentapeptide-transferase	2.96e-05	1.66e-05	2.24e-05	2.86e-05	1.06e-05	1.46e-05	4.86e-05	2.51e-05	4.66e-05	1.42e-05	1.87e-05	4.37e-05	2.01e-05
K01007	pps, ppsA; pyruvate, water dikinase	5e-07	1.58e-05	3e-07	0	1.1e-06	1e-06	0	0	4.6e-06	0	0	2.4e-06	2.8e-06
K01011	TST, MPST, sseA; thiosulfate/3-mercaptopyruvate sulfurtransferase	0	0	0	0	0	0	0	0	3.1e-06	0	0	1e-06	6e-07
K01012	bioB; biotin synthase	2.3e-05	1.2e-05	4.35e-05	2.64e-05	1.47e-05	1.2e-05	7.31e-05	1.28e-05	3.51e-05	1.48e-05	1.77e-05	3.65e-05	3.02e-05
K01026	pct; propionate CoA-transferase	1e-06	3.6e-06	9.5e-06	5.1e-06	0	1.3e-06	9.6e-06	2.8e-06	9e-06	1e-06	7.4e-06	7.2e-06	2.1e-06
K01046	E3.1.1.3; triacylglycerol lipase	9.78e-05	5.75e-05	9.99e-05	0.0001087	5.46e-05	2.9e-05	0.0001381	5.28e-05	0.0001179	3.42e-05	6.59e-05	8.66e-05	7.65e-05
K01048	pldB; lysophospholipase	7e-07	0	0	2e-06	0	2.6e-06	8e-07	6e-07	9.4e-06	0	7e-07	4.8e-06	1.8e-06
K01056	PTH1, pth, spoVC; peptidyl-tRNA hydrolase, PTH1 family	4.14e-05	2.45e-05	3.47e-05	3.7e-05	2.46e-05	1.21e-05	5.64e-05	1.02e-05	6.8e-05	7.9e-06	2.57e-05	5.12e-05	3.57e-05
K01061	E3.1.1.45; carboxymethylenebutenolidase	0	0	0	0	0	0	0	1.4e-06	1.5e-06	1e-06	1.1e-06	1.6e-06	1.2e-06
K01070	frmB, ESD, fghA; S-formylglutathione hydrolase	0	0	0	0	0	0	0	0	3e-06	5e-07	6e-07	4.1e-06	0
K01077	E3.1.3.1, phoA, phoB; alkaline phosphatase	4.35e-05	2.17e-05	3.51e-05	4.57e-05	1.46e-05	1.29e-05	8e-05	2.55e-05	4.78e-05	1.9e-05	2.36e-05	3.45e-05	2.86e-05
K01082	cysQ, MET22, BPNT1; 3'(2'), 5'-bisphosphate nucleotidase	0	0	0	0	1e-06	0	0	3.1e-06	8.1e-06	0	5e-07	2.3e-06	0
K01089	hisB; imidazoleglycerol-phosphate dehydratase / histidinol-phosphatase	0	0	2.5e-06	0	0	0	5e-07	1.2e-06	7.5e-06	2.3e-06	0	1.7e-06	9e-07
K01090	E3.1.3.16; protein phosphatase	2.49e-05	1.22e-05	2.25e-05	2.65e-05	1.24e-05	6.3e-06	3.18e-05	8.8e-06	1.91e-05	6.5e-06	8.3e-06	2.58e-05	1.62e-05
K01091	gph; phosphoglycolate phosphatase	3.26e-05	1.51e-05	5.57e-05	4.66e-05	2.34e-05	1.01e-05	4.11e-05	2.43e-05	4.94e-05	1.24e-05	2.56e-05	4.99e-05	3.52e-05
K01092	E3.1.3.25, IMPA, suhB; myo-inositol-1(or 4)-monophosphatase	3.7e-05	2.57e-05	3.63e-05	5.07e-05	1.67e-05	1.8e-05	6.97e-05	2.75e-05	5.5e-05	1.39e-05	3.32e-05	4.76e-05	2.75e-05
K01095	pgpA; phosphatidylglycerophosphatase A	0	0	0	0	0	2.3e-06	0	0	1.1e-06	4e-07	9e-07	2.9e-06	1.9e-06
K01096	pgpB; phosphatidylglycerophosphatase B	9e-07	0	0	0	0	0	0	0	3e-07	1.7e-06	0	1.1e-06	2.7e-06
K01104	E3.1.3.48; protein-tyrosine phosphatase	0.0001349	6.66e-05	0.0001529	0.000146	8.14e-05	5.27e-05	0.0001993	5.77e-05	0.0001743	4.69e-05	9.65e-05	0.0001418	0.0001124
K01113	phoD; alkaline phosphatase D	0	5e-07	0	0	0	0	5e-07	0	2.9e-06	0	0	6e-07	1.9e-06
K01114	plcC; phospholipase C	3.41e-05	1.39e-05	3.86e-05	4.07e-05	1.86e-05	1.57e-05	9.73e-05	2.55e-05	4.1e-05	1.56e-05	3.31e-05	3.98e-05	2.75e-05
K01118	acpD, azoR; FMN-dependent NADH-azoreductase	2.71e-05	1.45e-05	2.72e-05	2.4e-05	1.76e-05	7.3e-06	6.43e-05	1.72e-05	4.28e-05	1.15e-05	2.08e-05	2.8e-05	2.63e-05
K01119	cpdB; 2',3'-cyclic-nucleotide 2'-phosphodiesterase / 3'-nucleotidase	0	4e-07	0	0	0	2e-07	0	5e-07	7.2e-06	2.6e-06	0	4.1e-06	1.1e-06
K01126	E3.1.4.46, glpQ, ugpQ; glycerophosphoryl diester phosphodiesterase	0.0002104	8.63e-05	0.0001832	0.0001888	0.0001178	9.06e-05	0.0002662	0.0001038	0.0002488	7.51e-05	0.0001258	0.0001901	0.0001477
K01129	dgt; dGTPase	0	0	0	0	0	6e-07	0	4e-07	3e-06	0	0	9e-07	2.1e-06
K01130	E3.1.6.1, aslA; arylsulfatase	0	0	0	0	0	7e-07	3e-07	2.8e-06	7.4e-06	6e-07	1.9e-06	4.3e-06	1.2e-06
K01139	spoT, HDDC3; guanosine-3',5'-bis(diphosphate) 3'-pyrophosphohydrolase	0	1e-06	5e-07	0	0	8e-07	0	0	6.4e-06	9e-07	0	5.8e-06	2e-06
K01146	xni; protein Xni	0	0	0	0	0	0	0	4e-07	2.5e-06	3e-06	0	0	0
K01147	rnb; exoribonuclease II	0	0	0	0	0	0	0	0	3.7e-06	0	5e-07	6e-07	5e-07
K01150	endA; deoxyribonuclease I	0	0	0	0	0	2e-06	4e-07	6e-07	2.7e-06	1.6e-06	0	0	1e-06
K01151	nfo; deoxyribonuclease IV	3.81e-05	1.43e-05	2.79e-05	2.02e-05	1.5e-05	1.06e-05	3.28e-05	1.01e-05	3.1e-05	1.01e-05	1.75e-05	2.36e-05	2.75e-05
K01153	hsdR; type I restriction enzyme, R subunit	7.07e-05	6.73e-05	0.0001193	8.17e-05	3.67e-05	2.37e-05	0.0001045	3.73e-05	8.25e-05	2.02e-05	4.74e-05	7.51e-05	5.72e-05
K01154	hsdS; type I restriction enzyme, S subunit	0.0001211	5.47e-05	0.0001362	8.95e-05	5.85e-05	3.04e-05	0.0001997	4.59e-05	7.3e-05	3.18e-05	5.53e-05	7.91e-05	7.64e-05
K01173	ENDOG; endonuclease G, mitochondrial	1.1e-06	0	0	0	0	0	0	0	0	3.2e-06	0	0	0
K01174	nuc; micrococcal nuclease	5.13e-05	2.74e-05	5.18e-05	5.83e-05	2.91e-05	1.94e-05	6.75e-05	3.24e-05	6.48e-05	1.64e-05	3.82e-05	4.95e-05	4.22e-05
K01176	E3.2.1.1, amyA, malS; alpha-amylase	2.3e-06	0	9e-07	0	9e-07	0	1.2e-06	1e-06	9.8e-06	3.8e-06	8e-07	1.36e-05	8.2e-06
K01183	E3.2.1.14; chitinase	3e-07	0	3.9e-06	1e-06	6e-07	2.9e-06	0	9e-07	1.73e-05	3.5e-06	8e-07	8e-06	7.3e-06
K01187	malZ; alpha-glucosidase	2.52e-05	2.84e-05	3.43e-05	3.08e-05	1.67e-05	1.22e-05	5.37e-05	1.56e-05	4.96e-05	1.07e-05	2e-05	3.51e-05	2.42e-05
K01190	lacZ; beta-galactosidase	0	0	4.7e-06	0	0	0	0	0	0	0	0	3.1e-06	0
K01192	E3.2.1.25, MANBA, manB; beta-mannosidase	5e-07	6e-07	0	7e-07	0	5e-07	0	0	3.7e-06	2.6e-06	0	1.2e-06	0
K01193	E3.2.1.26, sacA; beta-fructofuranosidase	3.2e-05	2.37e-05	2.93e-05	3.91e-05	1.64e-05	9.9e-06	4.9e-05	1.57e-05	4.9e-05	1.11e-05	2.12e-05	3.55e-05	3.08e-05
K01207	nagZ; beta-N-acetylhexosaminidase	0	0	0	0	1.2e-06	1.8e-06	0	0	1.9e-06	3.1e-06	0	1.07e-05	1.2e-06
K01220	E3.2.1.85, lacG; 6-phospho-beta-galactosidase	2.59e-05	1.44e-05	3.14e-05	4.58e-05	2.11e-05	1.45e-05	5.55e-05	2.4e-05	5.09e-05	1.17e-05	1.62e-05	3.9e-05	3.01e-05
K01222	E3.2.1.86A, celF; 6-phospho-beta-glucosidase	0	0	0	0	3e-07	1.9e-06	4e-07	1.4e-06	7.1e-06	2.1e-06	8e-07	9.6e-06	3.3e-06
K01223	E3.2.1.86B, bglA; 6-phospho-beta-glucosidase	4.62e-05	1.96e-05	3.64e-05	4.64e-05	2.24e-05	1.93e-05	6.16e-05	1.72e-05	4.94e-05	1.86e-05	2.78e-05	4.86e-05	2.74e-05
K01226	treC; trehalose-6-phosphate hydrolase	3.92e-05	2.83e-05	4.44e-05	5.03e-05	2.37e-05	2.16e-05	6.26e-05	3.3e-05	7.28e-05	2.17e-05	3.18e-05	6.3e-05	4.45e-05
K01227	E3.2.1.96; mannosyl-glycoprotein endo-beta-N-acetylglucosaminidase	2.6e-06	1.5e-06	8e-07	2.9e-06	4.1e-06	2.5e-06	7.7e-06	9e-06	2.6e-06	2.7e-06	1.45e-05	4.9e-05	2.8e-06
K01239	iunH; purine nucleosidase	4.64e-05	1.8e-05	4.15e-05	4.66e-05	2.6e-05	1.45e-05	5e-05	2.3e-05	4.5e-05	1.59e-05	2.4e-05	4.06e-05	2.84e-05
K01243	mtnN, mtn, pfs; adenosylhomocysteine nucleosidase	2.44e-05	8.6e-06	3.24e-05	2.42e-05	9.7e-06	1.11e-05	4.22e-05	1.39e-05	3.76e-05	9.7e-06	1.88e-05	3.19e-05	2.09e-05
K01246	tag; DNA-3-methyladenine glycosylase I	2.17e-05	1.01e-05	2.56e-05	2.35e-05	1.44e-05	1.22e-05	4.48e-05	7.5e-06	2.46e-05	7.2e-06	2.32e-05	3.79e-05	1.79e-05
K01247	alkA; DNA-3-methyladenine glycosylase II	1.03e-05	9.3e-06	6.4e-06	3.99e-05	5.3e-06	7.8e-06	6.2e-06	1.49e-05	4.83e-05	9.6e-06	1.41e-05	3.89e-05	3.5e-06
K01251	E3.3.1.1, ahcY; adenosylhomocysteinase	0	0	0	2.2e-05	1.1e-06	7.4e-06	1.63e-05	0	7e-07	0	4e-07	0	5e-07
K01255	CARP, pepA; leucyl aminopeptidase	2.95e-05	1.93e-05	3.59e-05	2.7e-05	1.53e-05	1.72e-05	3.97e-05	1.77e-05	4.76e-05	1.12e-05	2.3e-05	2.83e-05	3.11e-05
K01258	pepT; tripeptide aminopeptidase	4.84e-05	2.71e-05	5.77e-05	5.91e-05	3.66e-05	1.92e-05	9.28e-05	3.04e-05	7.22e-05	2.02e-05	4.87e-05	5.81e-05	3.86e-05
K01259	pip; proline iminopeptidase	0	7e-07	0	4.8e-06	1.4e-06	1.4e-06	1.9e-06	0	2.7e-06	0	0	0	0
K01261	pepA; glutamyl aminopeptidase	3.85e-05	2.11e-05	3.8e-05	3.73e-05	1.88e-05	1.19e-05	4.32e-05	2.78e-05	5.36e-05	1.68e-05	2.09e-05	3.85e-05	2.49e-05
K01262	pepP; Xaa-Pro aminopeptidase	3.55e-05	2.22e-05	4.26e-05	4.32e-05	1.74e-05	2.03e-05	5.35e-05	1.65e-05	4.79e-05	1.62e-05	2.88e-05	4.02e-05	2.53e-05
K01265	map; methionyl aminopeptidase	3.82e-05	1.77e-05	4.51e-05	3.46e-05	1.73e-05	1.69e-05	4.36e-05	1.6e-05	5.73e-05	9.2e-06	1.53e-05	2.38e-05	2.27e-05
K01270	pepD; dipeptidase D	0	5.8e-06	0	0	0	0	0	0	3.2e-06	0	0	6e-07	1.4e-06
K01271	pepQ; Xaa-Pro dipeptidase	2.13e-05	5.2e-06	2.79e-05	1.37e-05	8e-06	6.1e-06	2.54e-05	1.1e-05	1.61e-05	3.7e-06	6.5e-06	1.2e-05	1.55e-05
K01295	E3.4.17.11; glutamate carboxypeptidase	0	0	0	0	0	7e-07	0	0	3.8e-06	0	0	0	1.2e-06
K01304	pcp; pyroglutamyl-peptidase	4.48e-05	2.29e-05	3.81e-05	5.39e-05	2.87e-05	2.16e-05	6.71e-05	4.11e-05	4.5e-05	8.6e-06	3.26e-05	4.05e-05	4.12e-05
K01318	sspA; glutamyl endopeptidase	7.87e-05	2.7e-05	0.0001351	3.66e-05	2.57e-05	1.97e-05	5.54e-05	2.17e-05	5.88e-05	2.77e-05	3.2e-05	5.2e-05	8.8e-05
K01322	PREP; prolyl oligopeptidase	0	0	0	0	0	0	0	0	3.2e-06	0	0	0	2e-06
K01338	lon; ATP-dependent Lon protease	5e-07	4.7e-06	1.3e-06	0	0	4.7e-06	0	1.1e-06	5.1e-06	5e-07	8e-07	7.2e-06	4.7e-06
K01354	ptrB; oligopeptidase B	9e-07	3e-07	0	0	0	0	0	1.1e-06	5.4e-06	2.4e-06	0	6.7e-06	5.7e-06
K01356	lexA; repressor LexA	2.49e-05	1.26e-05	3e-05	3.6e-05	1.58e-05	1.59e-05	2.9e-05	2.21e-05	3.56e-05	2.4e-05	1.92e-05	3.26e-05	2.96e-05
K01358	clpP, CLPP; ATP-dependent Clp protease, protease subunit	2.93e-05	2.09e-05	3.64e-05	4.84e-05	1.37e-05	1.67e-05	4.15e-05	2.31e-05	5.39e-05	1.43e-05	2.07e-05	4.47e-05	2.3e-05
K01387	colA; microbial collagenase	0	0	3e-07	0	5e-07	0	0	0	1.4e-06	1.2e-06	6e-07	1.8e-06	1e-06
K01401	aur; aureolysin	5.27e-05	3.2e-05	4.62e-05	4.44e-05	2.42e-05	2.03e-05	9.54e-05	3.21e-05	7.23e-05	2.06e-05	4e-05	6.3e-05	4.11e-05
K01409	KAE1, tsaD, QRI7; N6-L-threonylcarbamoyladenine synthase	3.73e-05	1.61e-05	3.59e-05	3.41e-05	1.91e-05	1.3e-05	2.91e-05	1.87e-05	3.58e-05	1.64e-05	1.99e-05	2.43e-05	2.28e-05
K01414	prlC; oligopeptidase A	6e-07	1e-06	0	0	0	1e-06	0	1e-07	7.3e-06	1.3e-06	0	4.2e-06	1.4e-06
K01419	hslV, clpQ; ATP-dependent HslUV protease, peptidase subunit HslV	2.99e-05	1.11e-05	2.44e-05	3.29e-05	1.9e-05	1.44e-05	4.12e-05	1.04e-05	3.23e-05	1.49e-05	2.39e-05	2.85e-05	1.63e-05
K01421	yhgE; putative membrane protein	7.42e-05	4.43e-05	4.78e-05	7.74e-05	4.36e-05	2.59e-05	9.3e-05	4.79e-05	0.0001022	3.08e-05	5.22e-05	9.23e-05	4e-05
K01424	E3.5.1.1, ansA, ansB; L-asparaginase	2.61e-05	2.5e-05	3.83e-05	4.67e-05	1.98e-05	1.56e-05	3.65e-05	2.36e-05	4.32e-05	1.33e-05	2.46e-05	3.08e-05	2.44e-05
K01425	glsA, GLS; glutaminase	5e-07	6e-07	0	0	1.2e-06	1.1e-06	5e-07	4e-07	6.9e-06	2.8e-06	0	1.7e-06	1.9e-06
K01428	ureC; urease subunit alpha	5.96e-05	1.83e-05	5.61e-05	5.73e-05	3.99e-05	2.01e-05	9.2e-05	3.3e-05	6.82e-05	2.01e-05	3.52e-05	7.12e-05	4.9e-05
K01429	ureB; urease subunit beta	2.06e-05	1.76e-05	2.88e-05	4.13e-05	1.84e-05	9e-06	4.04e-05	1.62e-05	2.84e-05	1.08e-05	1.28e-05	2.56e-05	2.94e-05
K01430	ureA; urease subunit gamma	2.01e-05	1.68e-05	4.07e-05	2.66e-05	1.61e-05	1.05e-05	4.07e-05	1.31e-05	2.95e-05	2.5e-06	7.1e-06	2.71e-05	1.93e-05
K01433	purU; formyltetrahydrofolate deformylase	0	0	0	8e-07	0	0	0	0	5e-07	2.8e-06	0	2.2e-06	0
K01436	K01436; amidohydrolase	7.8e-06	3.5e-06	9.1e-06	1.08e-05	4.2e-06	3.3e-06	2.06e-05	5.7e-06	1.28e-05	1.9e-06	9.2e-06	7.6e-06	5.1e-06
K01438	argE; acetylornithine deacetylase	4.1e-06	0	7e-07	0	1.1e-06	3.7e-06	0	1.7e-06	3.3e-06	2.7e-06	0	2.7e-06	0
K01439	dapE; succinyl-diaminopimelate desuccinylase	7.43e-05	3.68e-05	7.59e-05	7.22e-05	3.93e-05	2.52e-05	0.000132	3.83e-05	9.62e-05	3.25e-05	6.7e-05	8.68e-05	7.15e-05
K01442	E3.5.1.24; choloylglycine hydrolase	4.08e-05	1.67e-05	3.05e-05	2.28e-05	2.09e-05	1.31e-05	3.65e-05	1.9e-05	4.03e-05	1.38e-05	1.54e-05	3.02e-05	2.02e-05
K01443	nagA, AMDHD2; N-acetylglucosamine-6-phosphate deacetylase	3.32e-05	2.34e-05	3.42e-05	5.19e-05	1.61e-05	1.84e-05	6.15e-05	2.37e-05	4.23e-05	1.99e-05	3.02e-05	5.27e-05	3.08e-05
K01446	E3.5.1.28; N-acetylmuramoyl-L-alanine amidase	1.84e-05	0	1.3e-06	1e-06	6.8e-06	1.7e-06	2.3e-06	3.4e-06	2.2e-06	2e-06	7e-07	9e-07	2.4e-06
K01447	E3.5.1.28A, cwlA, xlyA, xlyB; N-acetylmuramoyl-L-alanine amidase	3.47e-05	1.59e-05	1.77e-05	8.9e-06	1.2e-05	1.8e-05	1.21e-05	3.34e-05	1.28e-05	1.38e-05	3.05e-05	8.77e-05	9.6e-06
K01448	E3.5.1.28B, amiA, amiB, amiC; N-acetylmuramoyl-L-alanine amidase	2.45e-05	1.15e-05	3.37e-05	2.6e-05	8.6e-06	1.36e-05	3.55e-05	2.3e-05	3.14e-05	1.57e-05	2.11e-05	2.94e-05	2.23e-05
K01462	PDF, def; peptide deformylase	4.96e-05	2.6e-05	5.49e-05	4.57e-05	2.5e-05	1.81e-05	7.75e-05	3.55e-05	6.65e-05	1.84e-05	3.16e-05	7.12e-05	4.42e-05
K01465	URA4, pyrC; dihydroorotase	2e-05	2.05e-05	3.35e-05	2.18e-05	1.17e-05	1.05e-05	4.4e-05	1.77e-05	4.67e-05	1.04e-05	2.15e-05	2.9e-05	2.12e-05
K01468	hutI, AMDHD1; imidazolonepropionase	4.03e-05	1.94e-05	4.48e-05	4.41e-05	2.39e-05	9.9e-06	5.36e-05	1.93e-05	5.53e-05	1.37e-05	2.89e-05	4.17e-05	2.78e-05
K01476	E3.5.3.1, rocF, arg; arginase	3.91e-05	1.52e-05	3.66e-05	3.92e-05	1.83e-05	1.54e-05	5.91e-05	1.72e-05	4.22e-05	1.77e-05	2.42e-05	3.94e-05	2.71e-05
K01478	arcA; arginine deiminase	8.02e-05	2.46e-05	5.34e-05	5.56e-05	3.39e-05	1.7e-05	8.28e-05	2.88e-05	5.05e-05	2.51e-05	3.35e-05	6.07e-05	3.42e-05
K01479	hutG; formiminoglutamase	4.09e-05	2.4e-05	4.04e-05	4.53e-05	2.16e-05	1.26e-05	6.05e-05	1.91e-05	6e-05	1.21e-05	3.02e-05	5.15e-05	2.12e-05
K01485	codA; cytosine deaminase	0	0	0	0	0	0	0	0	2.2e-06	2.3e-06	0	2.2e-06	1e-06
K01488	add, ADA; adenosine deaminase	8e-07	5e-07	0	0	2e-06	0	0	0	4.7e-06	0	9e-07	8.4e-06	0
K01489	cdd, CDA; cytidine deaminase	1.94e-05	8.5e-06	2.91e-05	9.7e-06	7.2e-06	7.6e-06	1.93e-05	1.79e-05	2.59e-05	6.6e-06	1e-05	2.41e-05	1.63e-05
K01491	folD; methylenetetrahydrofolate dehydrogenase (NADP+) / methenyltetrahydrofolate cyclohydrolase	3.16e-05	1.46e-05	2.37e-05	3.33e-05	1.51e-05	1.24e-05	4.2e-05	2.38e-05	3.75e-05	7.4e-06	2.09e-05	4.36e-05	1.61e-05
K01493	comEB; dCMP deaminase	1.91e-05	7.6e-06	1.74e-05	1.84e-05	1.27e-05	7.2e-06	4.08e-05	1.63e-05	3.33e-05	9.2e-06	1.48e-05	1.89e-05	9.6e-06
K01497	ribA, RIB1; GTP cyclohydrolase II	0	8e-07	9e-07	0	3.7e-06	1.5e-06	3e-07	3e-07	7.9e-06	2.5e-06	0	7.5e-06	7e-07
K01507	ppa; inorganic pyrophosphatase	0	0	0	0	0	2.3e-06	0	0	3.4e-06	9e-07	0	6.1e-06	0
K01512	acyP; acylphosphatase	1.55e-05	1.34e-05	1.55e-05	1.52e-05	1.46e-05	5.1e-06	4.76e-05	7.5e-06	1.65e-05	1.04e-05	1.05e-05	1.89e-05	2.01e-05
K01515	nudF; ADP-ribose pyrophosphatase	2.04e-05	1.03e-05	3.93e-05	2.81e-05	1.35e-05	1.02e-05	2.97e-05	1.38e-05	2.63e-05	6.2e-06	1.85e-05	2.91e-05	2.59e-05
K01520	dut, DUT; dUTP pyrophosphatase	1.39e-05	2.29e-05	7.3e-06	1.29e-05	1.91e-05	2.32e-05	7.7e-06	1.38e-05	1.45e-05	2.09e-05	2.36e-05	1.6e-05	1.06e-05
K01524	ppx-gppA; exopolyphosphatase / guanosine-5'-triphosphate,3'-diphosphate pyrophosphatase	5e-07	0	0	0	0	4e-07	0	3e-07	2.8e-06	1.5e-06	3e-07	2.7e-06	9e-07
K01525	apaH; bis(5'-nucleosyl)-tetraphosphatase (symmetrical)	6e-07	7e-07	8e-07	0	0	0	0	0	3.9e-06	6e-07	0	8e-07	1.3e-06
K01534	zntA; Cd2+/Zn2+-exporting ATPase	4.67e-05	8.3e-06	3.37e-05	6.6e-06	1.82e-05	1.31e-05	3.5e-06	6e-06	9e-06	1.15e-05	1.01e-05	8.6e-06	1.01e-05
K01546	kdpA; K+-transporting ATPase ATPase A chain	4.81e-05	3.72e-05	5.81e-05	5.55e-05	3.56e-05	2.42e-05	9.99e-05	2.54e-05	7.07e-05	2.29e-05	3.83e-05	5.46e-05	3.6e-05
K01547	kdpB; K+-transporting ATPase ATPase B chain	5.02e-05	3.39e-05	5.03e-05	8.47e-05	3.47e-05	2.67e-05	9.76e-05	2.94e-05	7.63e-05	2.31e-05	5.24e-05	5.78e-05	3.65e-05
K01548	kdpC; K+-transporting ATPase ATPase C chain	3.73e-05	2.17e-05	4.59e-05	4.23e-05	1.11e-05	1.91e-05	4.92e-05	2.24e-05	4.46e-05	1.29e-05	2.89e-05	3.55e-05	3.59e-05
K01551	arsA, ASNA1; arsenite-transporting ATPase	2e-06	1.3e-06	0	4e-07	1.4e-06	2.1e-06	3e-07	5e-07	2e-07	8e-07	3e-07	1.4e-06	1.1e-06
K01571	oadA; oxaloacetate decarboxylase, alpha subunit	3e-07	1.3e-06	0	2e-07	0	4e-07	0	4e-07	3e-06	9e-07	0	4.5e-06	1.5e-06
K01572	oadB; oxaloacetate decarboxylase, beta subunit	0	1.2e-06	0	0	0	3e-07	3e-07	9e-07	2.4e-06	1e-06	0	3.2e-06	1e-06
K01573	oadG; oxaloacetate decarboxylase, gamma subunit	0	0	0	0	0	0	0	0	2.9e-06	4.3e-06	0	2.3e-06	0
K01575	alsD, budA, aldC; acetolactate decarboxylase	6.65e-05	3.09e-05	7.95e-05	6.63e-05	3.52e-05	2.57e-05	0.0001012	3.69e-05	8.67e-05	2.17e-05	5.78e-05	7.34e-05	5.08e-05
K01579	panD; aspartate 1-decarboxylase	2.39e-05	1.46e-05	3.16e-05	1.96e-05	6.8e-06	6.7e-06	4.19e-05	2.71e-05	3.76e-05	7.5e-06	2.36e-05	2.82e-05	2.9e-05
K01580	E4.1.1.15, gadB, gadA, GAD; glutamate decarboxylase	7e-07	1.7e-06	0	0	0	1.4e-06	0	3e-07	0	0	0	9e-07	7e-07
K01581	E4.1.1.17, ODC1, speC, speF; ornithine decarboxylase	5e-07	0	3e-07	0	1.4e-06	3e-07	0	7e-07	3.4e-06	4.2e-06	2e-07	4.4e-06	1.7e-06
K01582	E4.1.1.18, ldcC, cadA; lysine decarboxylase	2e-07	0	1e-07	0	5e-07	8e-07	0	9e-07	1.2e-06	3e-07	7e-07	4e-06	1e-06
K01585	speA; arginine decarboxylase	0	8e-07	9e-07	0	0	8e-07	4e-07	3e-07	2.2e-06	7e-07	4e-07	9e-07	7e-07
K01586	lysA; diaminopimelate decarboxylase	8.62e-05	4.07e-05	9.58e-05	8.01e-05	4.45e-05	2.79e-05	0.0001236	5.1e-05	0.0001135	3.36e-05	5.36e-05	0.0001075	6.31e-05
K01588	purE; 5-(carboxyamino)imidazole ribonucleotide mutase	1.95e-05	1.17e-05	4.01e-05	2.23e-05	1.37e-05	6.7e-06	3.6e-05	1.9e-05	3.71e-05	6.6e-06	1.91e-05	2.24e-05	1.73e-05
K01589	purK; 5-(carboxyamino)imidazole ribonucleotide synthase	3.75e-05	1.6e-05	3.85e-05	2.5e-05	2.01e-05	1.03e-05	5.87e-05	2.59e-05	5.06e-05	1.22e-05	2.73e-05	4.07e-05	2.26e-05
K01591	pyrF; orotidine-5'-phosphate decarboxylase	3.28e-05	8.3e-06	2.84e-05	2.32e-05	1.16e-05	1.3e-05	3.5e-05	1.38e-05	3.16e-05	1.27e-05	1.25e-05	2.03e-05	1.8e-05
K01595	ppc; phosphoenolpyruvate carboxylase	1.3e-06	5.2e-06	1.1e-06	0	0	5e-07	5e-07	0	1.15e-05	1.8e-06	0	1.03e-05	1.12e-05
K01597	MVD, mvaD; diphosphomevalonate decarboxylase	2.24e-05	1.8e-05	3.99e-05	3.91e-05	2.57e-05	9.9e-06	3.83e-05	1.21e-05	2.79e-05	1.26e-05	1.36e-05	3.24e-05	1.97e-05
K01599	hemE, UROD; uroporphyrinogen decarboxylase	4.46e-05	3.15e-05	4.33e-05	5.33e-05	2.4e-05	1.92e-05	7.2e-05	2.42e-05	7.58e-05	2.15e-05	4.4e-05	4.59e-05	2.84e-05
K01607	pcaC; 4-carboxymuconolactone decarboxylase	1.2e-06	6.2e-06	0	0	0	1.5e-06	0	5e-07	0	6e-07	0	1.5e-06	0
K01608	gcl; tartronate-semialdehyde synthase	0	2e-06	0	6e-07	0	0	0	0	0	9e-07	0	0	2.7e-06
K01609	trpC; indole-3-glycerol phosphate synthase	2.32e-05	1.77e-05	3.88e-05	3.01e-05	1.47e-05	1.02e-05	4.08e-05	1.54e-05	3.28e-05	6.9e-06	2.18e-05	2.12e-05	1.37e-05
K01610	E4.1.1.49, pckA; phosphoenolpyruvate carboxykinase (ATP)	3.98e-05	2.36e-05	4.76e-05	5.51e-05	2.38e-05	2.22e-05	6.08e-05	3.17e-05	5.96e-05	1.94e-05	2.66e-05	5.7e-05	3.88e-05
K01613	psd, PISD; phosphatidylserine decarboxylase	0	7.7e-06	0	0	0	0	0	0	1.7e-06	2.2e-06	0	4.2e-06	6e-07
K01619	deoC, DERA; deoxyribose-phosphate aldolase	0.0001172	6.18e-05	0.0001298	0.0001068	4.59e-05	4.51e-05	0.0001286	5.53e-05	0.0001301	4.42e-05	6.49e-05	0.0001736	6.92e-05
K01620	ltaE; threonine aldolase	3.95e-05	1.11e-05	4.98e-05	3.9e-05	1.91e-05	2.06e-05	3.49e-05	1.99e-05	4.62e-05	9.7e-06	2e-05	4.09e-05	2.56e-05
K01623	ALDO; fructose-bisphosphate aldolase, class I	3.75e-05	1.65e-05	5.07e-05	4.29e-05	2.21e-05	2.58e-05	5.71e-05	3.12e-05	4.25e-05	1.3e-05	2.51e-05	3.31e-05	3.69e-05
K01624	FBA, fbaA; fructose-bisphosphate aldolase, class II	3.28e-05	1.72e-05	4.77e-05	3.63e-05	1.86e-05	1.72e-05	3.77e-05	1.94e-05	3.02e-05	1.64e-05	2.21e-05	2.93e-05	2.5e-05
K01625	eda; 2-dehydro-3-deoxyphosphogluconate aldolase / (4S)-4-hydroxy-2-oxoglutarate aldolase	0	0	5e-07	0	5e-07	5e-07	0	7e-07	4.3e-06	5.2e-06	0	7.2e-06	3.4e-06
K01626	E2.5.1.54, aroF, aroG, aroH; 3-deoxy-7-phosphoheptulonate synthase	0	2.5e-06	0	1.4e-06	3.5e-06	0	0	1.2e-06	2.1e-06	1.4e-06	6e-07	4.8e-06	1e-06
K01627	kdsA; 2-dehydro-3-deoxyphosphooctonate aldolase (KDO 8-P synthase)	0	6e-07	0	0	0	7e-07	0	5e-07	3.3e-06	1.6e-06	0	7e-07	1.1e-06
K01633	folB; dihydroneopterin aldolase / 7,8-dihydroneopterin epimerase	2.83e-05	1.24e-05	3.63e-05	1.61e-05	1.27e-05	1.09e-05	3.14e-05	1.76e-05	3.54e-05	1.16e-05	1.5e-05	3.04e-05	2.33e-05
K01635	lacD; tagatose 1,6-diphosphate aldolase	2.94e-05	1.87e-05	3.59e-05	4.05e-05	2.07e-05	1.54e-05	5.42e-05	1.62e-05	3.83e-05	1.01e-05	2.98e-05	3.42e-05	2.44e-05
K01637	E4.1.3.1, aceA; isocitrate lyase	4e-07	0	0	1.07e-05	1.1e-06	5.7e-06	4.2e-06	0	1.7e-06	0	0	0	0
K01638	aceB, glcB; malate synthase	0	1.9e-06	1e-06	6e-07	0	1.2e-06	0	2e-06	6.2e-06	2.3e-06	0	9e-06	3e-06
K01639	E4.1.3.3, nanA, NPL; N-acetylneuraminate lyase	3.4e-05	1.92e-05	5.45e-05	3.53e-05	2.12e-05	9.5e-06	6.48e-05	1.77e-05	3.93e-05	1.48e-05	2.1e-05	4.15e-05	2.7e-05
K01641	E2.3.3.10; hydroxymethylglutaryl-CoA synthase	6.02e-05	3.43e-05	6.04e-05	5.02e-05	2.18e-05	1.99e-05	5.66e-05	2.53e-05	6.14e-05	1.58e-05	3.99e-05	5.17e-05	5.32e-05
K01647	CS, gltA; citrate synthase	2.1e-05	1.8e-05	3.98e-05	4.35e-05	1.27e-05	7.8e-06	4.24e-05	1.4e-05	3.23e-05	1.75e-05	2.23e-05	3.68e-05	2.26e-05
K01649	leuA; 2-isopropylmalate synthase	2.69e-05	1.81e-05	4.14e-05	4.2e-05	1.92e-05	1.38e-05	5.54e-05	1.97e-05	4.93e-05	1.77e-05	2.86e-05	3.32e-05	2.63e-05
K01652	E2.2.1.6L, ilvB, ilvG, ilvI; acetolactate synthase I/II/III large subunit	9.45e-05	5.57e-05	0.0001022	9.79e-05	4.61e-05	4.08e-05	0.0001648	4.57e-05	0.0001294	4.06e-05	5.75e-05	0.0001031	8.33e-05
K01653	E2.2.1.6S, ilvH, ilvN; acetolactate synthase I/III small subunit	2.4e-05	1.52e-05	2.95e-05	2.18e-05	1.25e-05	7.8e-06	3.21e-05	1.3e-05	2.69e-05	7e-06	2.15e-05	3.67e-05	1.67e-05
K01657	trpE; anthranilate synthase component I	2.53e-05	1.7e-05	2.58e-05	4.17e-05	1.41e-05	1.44e-05	5.86e-05	2.43e-05	3.94e-05	1.08e-05	2.43e-05	4.62e-05	2.5e-05
K01658	trpG; anthranilate synthase component II	2.36e-05	1.44e-05	1.03e-05	2.61e-05	1.14e-05	1.11e-05	3.12e-05	1.6e-05	2.25e-05	1.03e-05	2e-05	2.21e-05	1.18e-05
K01659	prpC; 2-methylcitrate synthase	0	0	0	6.9e-06	2.8e-06	8.8e-06	8.9e-06	8e-07	0	0	0	0	5e-07
K01661	menB; naphthoate synthase	2.7e-05	1.63e-05	4.28e-05	4.59e-05	1.85e-05	1.43e-05	6.65e-05	2.17e-05	3.89e-05	1.25e-05	3.49e-05	2.76e-05	3.82e-05
K01662	dxs; 1-deoxy-D-xylulose-5-phosphate synthase	0	9e-07	0	0	0	1e-06	0	0	5.1e-06	8e-07	9e-07	5.7e-06	0
K01664	pabA; para-aminobenzoate synthetase component II	2.82e-05	1.95e-05	4.18e-05	3.63e-05	2.03e-05	1.71e-05	4.33e-05	1.33e-05	3.32e-05	1.34e-05	2.57e-05	2.89e-05	3.07e-05
K01665	pabB; para-aminobenzoate synthetase component I	6.71e-05	2.28e-05	5.8e-05	4.81e-05	2.7e-05	2.02e-05	6.65e-05	2.6e-05	4.36e-05	1.35e-05	3.6e-05	5.29e-05	2.71e-05
K01667	tnaA; tryptophanase	0	0	0	0	0	1.1e-06	0	0	1.7e-06	0	0	2.2e-06	2.2e-06
K01669	phrB; deoxyribodipyrimidine photo-lyase	5.33e-05	2.8e-05	7.23e-05	5.25e-05	3.22e-05	2.3e-05	8.85e-05	3.34e-05	4.66e-05	1.68e-05	2.71e-05	4.79e-05	4.04e-05
K01674	cah; carbonic anhydrase	0	4e-07	0	0	0	0	0	1.4e-06	9e-07	3.6e-06	0	2e-06	1.2e-06
K01679	E4.2.1.2B, fumC; fumarate hydratase, class II	3.69e-05	2.71e-05	3.43e-05	3.78e-05	1.75e-05	1.18e-05	5.63e-05	1.93e-05	4.87e-05	1.87e-05	2.73e-05	4.66e-05	2.85e-05
K01681	ACO, acnA; aconitate hydratase	5.36e-05	2.75e-05	5.91e-05	6.97e-05	3.63e-05	3.06e-05	7.37e-05	2.85e-05	7.92e-05	2.07e-05	3.63e-05	5.65e-05	4.11e-05
K01682	acnB; aconitate hydratase 2 / 2-methylisocitrate dehydratase	0	5.1e-06	8e-07	0	2.6e-06	0	0	1.4e-06	4.2e-06	2.6e-06	9e-07	1.71e-05	5.2e-06
K01687	ilvD; dihydroxy-acid dehydratase	4.32e-05	2.55e-05	4.67e-05	4.32e-05	1.49e-05	2.32e-05	6.33e-05	2.06e-05	5.75e-05	1.79e-05	2.53e-05	4.25e-05	4.35e-05
K01689	ENO, eno; enolase	4.05e-05	2.37e-05	3.9e-05	4.4e-05	1.74e-05	1.53e-05	6.42e-05	2.14e-05	5.53e-05	1.58e-05	2.93e-05	4.91e-05	2.93e-05
K01690	edd; phosphogluconate dehydratase	1.3e-06	0	5e-07	0	2e-07	0	0	2.3e-06	7e-06	1.5e-06	8e-07	7.1e-06	5.3e-06
K01693	hisB; imidazoleglycerol-phosphate dehydratase	3.35e-05	2.26e-05	3.55e-05	2.39e-05	2.06e-05	1.35e-05	5.94e-05	2.27e-05	4.31e-05	1.76e-05	3.17e-05	3.02e-05	2.07e-05
K01695	trpA; tryptophan synthase alpha chain	3.07e-05	1.85e-05	3.54e-05	3.33e-05	1.89e-05	1.24e-05	3.34e-05	1.29e-05	4.17e-05	9.7e-06	2.12e-05	2.8e-05	1.42e-05
K01696	trpB; tryptophan synthase beta chain	3.22e-05	1.9e-05	3.89e-05	4.96e-05	2.13e-05	1.98e-05	3.69e-05	1.8e-05	4.69e-05	9.6e-06	2.79e-05	3.52e-05	2.75e-05
K01698	hemB, ALAD; porphobilinogen synthase	3.54e-05	1.59e-05	2.29e-05	3e-05	1.81e-05	1.59e-05	5.41e-05	1.7e-05	5.21e-05	1.68e-05	1.76e-05	2.94e-05	2.86e-05
K01703	leuC; 3-isopropylmalate/(R)-2-methylmalate dehydratase large subunit	2.26e-05	1.57e-05	3.68e-05	4.12e-05	1.95e-05	1.21e-05	4.24e-05	2.12e-05	3.49e-05	1.43e-05	2.28e-05	4.12e-05	2.57e-05
K01704	leuD; 3-isopropylmalate/(R)-2-methylmalate dehydratase small subunit	3.13e-05	7.6e-06	3.37e-05	3.52e-05	1.68e-05	1.17e-05	4.84e-05	1.44e-05	4.14e-05	1.32e-05	1.09e-05	1.38e-05	2.56e-05
K01710	E4.2.1.46, rfbB, rffG; dTDP-glucose 4,6-dehydratase	0	0	0	0	0	0	0	1.3e-06	6.7e-06	2.4e-06	0	5.5e-06	1.1e-06
K01712	hutU, UROC1; urocanate hydratase	3.22e-05	2.11e-05	3.72e-05	4.13e-05	1.84e-05	1.31e-05	4.25e-05	1.84e-05	3.58e-05	8.3e-06	2.39e-05	4.31e-05	2.29e-05
K01713	pheC; cyclohexadienyl dehydratase	0	0	0	0	1.4e-06	0	6e-07	0	8e-06	7e-07	0	4.6e-06	3.9e-06
K01714	dapA; 4-hydroxy-tetrahydrodipicolinate synthase	2.53e-05	1.11e-05	3.33e-05	2.47e-05	1.3e-05	1.13e-05	4.29e-05	8.7e-06	4.93e-05	9.1e-06	2.34e-05	3.35e-05	2.18e-05
K01716	fabA; 3-hydroxyacyl-[acyl-carrier protein] dehydratase / trans-2-decenoyl-[acyl-carrier protein] isomerase	0	2.5e-06	0	0	0	0	0	1.3e-06	0	0	0	9e-07	0
K01719	hemD, UROS; uroporphyrinogen-III synthase	2.49e-05	1.64e-05	2.58e-05	3.4e-05	1.3e-05	6.8e-06	4.09e-05	1.18e-05	3.43e-05	9.5e-06	1.07e-05	1.73e-05	2.34e-05
K01724	PCBD, phhB; 4a-hydroxytetrahydrobiopterin dehydratase	0	0	0	0	0	1.4e-06	0	0	0	1.1e-06	0	0	1.2e-06
K01727	hysA, hylA, hylB; hyaluronate lyase	4.52e-05	3.77e-05	5.94e-05	6.81e-05	3.17e-05	1.64e-05	7.16e-05	3.68e-05	8.52e-05	2.43e-05	4.74e-05	7.63e-05	6.12e-05
K01733	thrC; threonine synthase	2.89e-05	1.97e-05	3.71e-05	4.1e-05	1.41e-05	1.07e-05	5.23e-05	2.3e-05	4.16e-05	1.66e-05	1.77e-05	3.73e-05	2.55e-05
K01734	mgsA; methylglyoxal synthase	0	0	0	0	0	0	1.2e-06	0	2.5e-06	0	0	0	0
K01735	aroB; 3-dehydroquinate synthase	3.57e-05	1.89e-05	3.42e-05	3.97e-05	1.82e-05	1.23e-05	4.61e-05	1.85e-05	4.31e-05	1.56e-05	2.13e-05	3.93e-05	2.37e-05
K01736	aroC; chorismate synthase	3.82e-05	2.72e-05	4.54e-05	5.02e-05	2.95e-05	2.75e-05	8.36e-05	1.78e-05	6.75e-05	1.22e-05	2.85e-05	5.21e-05	2.79e-05
K01737	queD, ptpS, PTS; 6-pyruvoyltetrahydropterin/6-carboxytetrahydropterin synthase	2.65e-05	1.1e-05	4.68e-05	2.95e-05	2.62e-05	9.9e-06	3.27e-05	1.87e-05	2.95e-05	1.54e-05	2.23e-05	3.32e-05	2.45e-05
K01738	cysK; cysteine synthase A	8.85e-05	5.21e-05	9.3e-05	8.83e-05	4.83e-05	3.2e-05	0.0001256	3.56e-05	9.99e-05	4.15e-05	6.66e-05	8.1e-05	6.71e-05
K01739	metB; cystathionine gamma-synthase	5.34e-05	2.81e-05	3.86e-05	4.2e-05	2.55e-05	2.28e-05	8.13e-05	2.25e-05	6.85e-05	2.26e-05	3.33e-05	5.7e-05	2.48e-05
K01740	metY; O-acetylhomoserine (thiol)-lyase	8e-07	4e-07	0	0	5e-07	0	0	0	1.9e-06	0	0	2e-06	4e-07
K01744	aspA; aspartate ammonia-lyase	0	7.1e-06	0	9e-07	0	8e-07	0	6e-07	5e-07	2e-06	0	2.8e-06	3.3e-06
K01745	hutH, HAL; histidine ammonia-lyase	9.05e-05	3.72e-05	6.25e-05	5.53e-05	3.76e-05	2.26e-05	8.65e-05	2.71e-05	6.6e-05	2.25e-05	4.24e-05	4.73e-05	5.4e-05
K01749	hemC, HMBS; hydroxymethylbilane synthase	3e-05	1.86e-05	3.23e-05	3.23e-05	1.87e-05	8.1e-06	6.07e-05	2.13e-05	4.44e-05	1.23e-05	2.01e-05	4.73e-05	2.13e-05
K01750	E4.3.1.12, ocd; ornithine cyclodeaminase	5.19e-05	3.32e-05	6.1e-05	5.63e-05	2.48e-05	2.18e-05	6.27e-05	2.72e-05	6.55e-05	1.69e-05	3.61e-05	4.33e-05	2.35e-05
K01752	E4.3.1.17, sdaA, sdaB, tdcG; L-serine dehydratase	8.4e-05	4.11e-05	9.19e-05	7.2e-05	4.82e-05	4.01e-05	9.19e-05	3.78e-05	9.75e-05	2.6e-05	4.24e-05	8.85e-05	5.41e-05
K01754	E4.3.1.19, ilvA, tdcB; threonine dehydratase	7.33e-05	4.24e-05	9.51e-05	8.01e-05	4.43e-05	3.19e-05	0.0001299	3.69e-05	9.47e-05	3.22e-05	5.7e-05	9.84e-05	7.39e-05
K01755	argH, ASL; argininosuccinate lyase	4.99e-05	1.69e-05	4.9e-05	2.36e-05	2.39e-05	1.19e-05	5.39e-05	1.21e-05	4.15e-05	1.33e-05	2.15e-05	3.4e-05	2.28e-05
K01756	purB, ADSL; adenylosuccinate lyase	3.17e-05	2.05e-05	3.78e-05	2.14e-05	2.3e-05	1.3e-05	4.12e-05	2.12e-05	4.11e-05	1.47e-05	2.32e-05	3.04e-05	2.97e-05
K01759	GLO1, gloA; lactoylglutathione lyase	0	1.3e-06	0	0	0	0	0	2.6e-06	1.5e-06	0	0	1.5e-06	2.1e-06
K01760	metC; cystathionine beta-lyase	4.88e-05	2.12e-05	3.28e-05	4.25e-05	1.51e-05	1.96e-05	6.39e-05	2.56e-05	7.15e-05	1.28e-05	3.35e-05	3.79e-05	3.16e-05
K01766	csdA; cysteine sulfinate desulfinase	0	0	0	0	0	0	0	0	1.1e-06	0	0	5.3e-06	0
K01770	ispF; 2-C-methyl-D-erythritol 2,4-cyclodiphosphate synthase	0	0	0	0	0	0	0	0	1.3e-06	1.6e-06	0	1e-06	1.7e-06
K01771	plc; 1-phosphatidylinositol phosphodiesterase	4.72e-05	2.88e-05	6.33e-05	5.08e-05	2.37e-05	1.23e-05	7.14e-05	2.54e-05	5.69e-05	1.84e-05	4.14e-05	4.85e-05	5.6e-05
K01772	hemH, FECH; ferrochelatase	2.42e-05	1.81e-05	4.99e-05	3.16e-05	1.95e-05	2.4e-05	5.41e-05	2.25e-05	6.27e-05	1.31e-05	1.87e-05	4.01e-05	3.8e-05
K01775	alr; alanine racemase	5.98e-05	4.16e-05	6.28e-05	9.53e-05	3.39e-05	3.05e-05	0.0001037	3.81e-05	0.000113	4.6e-05	4.91e-05	8.8e-05	5.39e-05
K01776	murI; glutamate racemase	2.74e-05	1.33e-05	2.59e-05	2.69e-05	1.15e-05	8.8e-06	3.24e-05	9.1e-06	3.87e-05	1.45e-05	1.42e-05	3.63e-05	1.81e-05
K01778	dapF; diaminopimelate epimerase	2.2e-06	8e-07	0	0	0	1.8e-06	0	7e-07	8.5e-06	3e-07	1.5e-06	5.2e-06	4e-07
K01782	fadJ; 3-hydroxyacyl-CoA dehydrogenase / enoyl-CoA hydratase / 3-hydroxybutyryl-CoA epimerase	0	0	0	9e-07	0	1.7e-06	4e-07	0	9.1e-06	0	7e-07	4.6e-06	7e-07
K01783	rpe, RPE; ribulose-phosphate 3-epimerase	2.28e-05	9.9e-06	3.18e-05	1.98e-05	1.08e-05	6.3e-06	2.59e-05	8.7e-06	2.12e-05	1.19e-05	1.59e-05	2.36e-05	1.25e-05
K01784	galE, GALE; UDP-glucose 4-epimerase	0.0001239	5.85e-05	0.0001389	0.0001144	5.75e-05	3.61e-05	0.0001401	5.64e-05	0.0001241	3.6e-05	7.48e-05	0.0001302	9.18e-05
K01785	galM, GALM; aldose 1-epimerase	3.93e-05	1.81e-05	4.28e-05	4.62e-05	2.03e-05	1.18e-05	5.69e-05	1.67e-05	5.6e-05	1.48e-05	3.05e-05	5.09e-05	2.85e-05
K01788	nanE; N-acylglucosamine-6-phosphate 2-epimerase	4.87e-05	2.42e-05	3.56e-05	3.87e-05	2.04e-05	9.7e-06	6.03e-05	2.28e-05	4.94e-05	2.47e-05	3.16e-05	2.92e-05	2.33e-05
K01791	wecB; UDP-N-acetylglucosamine 2-epimerase (non-hydrolysing)	0.0001306	4.7e-05	0.000127	0.0001099	6.14e-05	4.08e-05	0.000169	5.14e-05	0.0001237	3.08e-05	6.11e-05	0.000103	9.38e-05
K01792	E5.1.3.15; glucose-6-phosphate 1-epimerase	0	0	0	0	1.5e-06	0	0	0	2e-06	1.2e-06	0	3.1e-06	0
K01800	maiA, GSTZ1; maleylacetoacetate isomerase	0	0	0	0	0	0	0	0	4e-06	0	0	0	7e-07
K01803	TPI, tpiA; triosephosphate isomerase (TIM)	3.08e-05	2.36e-05	3.2e-05	2.84e-05	1.88e-05	2.54e-05	4.64e-05	1.63e-05	4.3e-05	9.7e-06	2.46e-05	2.99e-05	2.28e-05
K01804	araA; L-arabinose isomerase	8e-07	0	0	0	0	0	0	2e-07	2.1e-06	1e-06	2e-07	1.3e-06	1.6e-06
K01807	rpiA; ribose 5-phosphate isomerase A	2.28e-05	1e-05	3.09e-05	2.31e-05	1.47e-05	1.4e-05	4.72e-05	1.59e-05	2.75e-05	1.16e-05	1.92e-05	3.67e-05	2.98e-05
K01809	manA, MPI; mannose-6-phosphate isomerase	9.42e-05	5.08e-05	8.51e-05	9.23e-05	5.03e-05	2.69e-05	0.0001337	4.66e-05	0.0001079	2.98e-05	6.95e-05	7.05e-05	5.81e-05
K01810	GPI, pgi; glucose-6-phosphate isomerase	3.21e-05	2.17e-05	3.52e-05	4.74e-05	2.34e-05	1.31e-05	4e-05	2.7e-05	5.59e-05	1.71e-05	2.83e-05	3.95e-05	2.87e-05
K01812	uxaC; glucuronate isomerase	0	0	0	0	1.1e-06	0	0	1e-06	6.1e-06	5e-07	0	6e-06	0
K01814	hisA; phosphoribosylformimino-5-aminoimidazole carboxamide ribotide isomerase	4.22e-05	2.63e-05	3.32e-05	5.63e-05	2.53e-05	2.08e-05	5.57e-05	1.82e-05	4.86e-05	1.59e-05	3.69e-05	5.41e-05	2.44e-05
K01815	kduI; 4-deoxy-L-threo-5-hexosulose-uronate ketol-isomerase	0	0	0	0	0	0	0	0	2.7e-06	0	0	1.6e-06	0
K01817	trpF; phosphoribosylanthranilate isomerase	2.43e-05	9.2e-06	2.09e-05	3.15e-05	1.61e-05	1.76e-05	3.24e-05	1.18e-05	2.97e-05	7.4e-06	1.33e-05	2.37e-05	1.45e-05
K01819	E5.3.1.26, lacA, lacB; galactose-6-phosphate isomerase	6.42e-05	3.05e-05	7.48e-05	7.27e-05	3.26e-05	2.73e-05	8.69e-05	3.43e-05	7.06e-05	1.8e-05	3.44e-05	6.64e-05	5.43e-05
K01821	praC, xylH; 4-oxalocrotonate tautomerase	1.62e-05	4.8e-06	1.43e-05	6.9e-06	4.3e-06	1.5e-06	2.9e-05	5.9e-06	3.23e-05	0	1.05e-05	6.2e-06	1.51e-05
K01823	idi, IDI; isopentenyl-diphosphate delta-isomerase	4.14e-05	1.68e-05	6.19e-05	4.06e-05	2.78e-05	1.42e-05	8.05e-05	1.67e-05	4.55e-05	1.43e-05	3.28e-05	2.76e-05	3.9e-05
K01825	fadB; 3-hydroxyacyl-CoA dehydrogenase / enoyl-CoA hydratase / 3-hydroxybutyryl-CoA epimerase / enoyl-CoA isomerase	1.7e-06	2.3e-06	3e-07	2.3e-06	4.5e-06	3.4e-06	4e-06	7e-07	1.41e-05	4.8e-06	4e-07	9.9e-06	1.4e-06
K01826	hpaF, hpcD; 5-carboxymethyl-2-hydroxymuconate isomerase	0	0	0	0	0	0	0	0	1.3e-06	0	1.7e-06	4.1e-06	0
K01834	PGAM, gpmA; 2,3-bisphosphoglycerate-dependent phosphoglycerate mutase	7.65e-05	2.94e-05	9.04e-05	5.53e-05	3.83e-05	2.41e-05	9.94e-05	4.05e-05	7.49e-05	3.37e-05	4.04e-05	8.16e-05	5.54e-05
K01835	pgm; phosphoglucomutase	6.96e-05	4.37e-05	8.3e-05	6.32e-05	3.69e-05	1.9e-05	0.0001039	3.09e-05	7.22e-05	2.75e-05	3.96e-05	6.78e-05	5.58e-05
K01839	deoB; phosphopentomutase	5.25e-05	2.69e-05	5.34e-05	6.03e-05	1.87e-05	2.04e-05	8.25e-05	3.93e-05	7.16e-05	1.68e-05	3.9e-05	6.32e-05	3.88e-05
K01845	hemL; glutamate-1-semialdehyde 2,1-aminomutase	8.81e-05	4.38e-05	9.47e-05	7.19e-05	4.08e-05	3.57e-05	8.81e-05	3.89e-05	8.4e-05	3.84e-05	3.71e-05	7.21e-05	6.41e-05
K01848	E5.4.99.2A, mcmA1; methylmalonyl-CoA mutase, N-terminal domain	0	8e-07	0	3.1e-06	0	1.8e-06	1.6e-06	0	0	0	0	0	0
K01866	YARS, tyrS; tyrosyl-tRNA synthetase	3.11e-05	1.53e-05	4.52e-05	3.23e-05	1.65e-05	1.71e-05	4.78e-05	1.98e-05	5e-05	1.78e-05	3.69e-05	5.67e-05	3.11e-05
K01867	WARS, trpS; tryptophanyl-tRNA synthetase	3.1e-05	2.54e-05	2.99e-05	3.84e-05	2.37e-05	9.4e-06	6.52e-05	1.33e-05	5.5e-05	1.27e-05	4.04e-05	4.18e-05	2.46e-05
K01868	TARS, thrS; threonyl-tRNA synthetase	4.13e-05	2.86e-05	4.66e-05	4.69e-05	1.76e-05	1.97e-05	9.25e-05	2.62e-05	5.29e-05	1.74e-05	2.79e-05	4.63e-05	3.19e-05
K01869	LARS, leuS; leucyl-tRNA synthetase	3.88e-05	3.49e-05	4.33e-05	5.29e-05	1.82e-05	2.1e-05	6.12e-05	2.05e-05	6.84e-05	1.84e-05	3.3e-05	4.46e-05	3.67e-05
K01870	IARS, ileS; isoleucyl-tRNA synthetase	7.19e-05	3.13e-05	5.29e-05	4.79e-05	2.84e-05	3.05e-05	9.86e-05	3.12e-05	6.17e-05	2.12e-05	3.65e-05	7.44e-05	5.36e-05
K01872	AARS, alaS; alanyl-tRNA synthetase	6.28e-05	3.59e-05	8.07e-05	6.1e-05	2.83e-05	2.18e-05	9.18e-05	2.25e-05	6.28e-05	3.04e-05	2.93e-05	6.3e-05	5.08e-05
K01873	VARS, valS; valyl-tRNA synthetase	3.2e-05	2.85e-05	3.79e-05	4.38e-05	2.14e-05	1.58e-05	5.71e-05	2.67e-05	5.28e-05	1.57e-05	3.23e-05	4.89e-05	2.85e-05
K01874	MARS, metG; methionyl-tRNA synthetase	3.28e-05	3.31e-05	4.07e-05	5.32e-05	1.94e-05	1.88e-05	6.42e-05	3.21e-05	5.83e-05	1.88e-05	3.31e-05	5.79e-05	3.16e-05
K01875	SARS, serS; seryl-tRNA synthetase	3.83e-05	2.43e-05	3.74e-05	3.68e-05	1.7e-05	1.61e-05	5.21e-05	1.99e-05	4.55e-05	1.33e-05	2.5e-05	3.67e-05	3.04e-05
K01876	DARS, aspS; aspartyl-tRNA synthetase	3.54e-05	2.03e-05	3.84e-05	4e-05	1.57e-05	1.22e-05	3.93e-05	2.81e-05	5.87e-05	1.52e-05	3.46e-05	4.12e-05	3.42e-05
K01878	glyQ; glycyl-tRNA synthetase alpha chain	0	1e-06	8e-07	4.9e-06	0	5.3e-06	4.3e-06	8e-07	7e-06	5.1e-06	6e-07	7.4e-06	7e-07
K01879	glyS; glycyl-tRNA synthetase beta chain	9e-07	5.2e-06	5e-07	6e-07	6e-07	7e-07	0	6e-07	4.9e-06	2.6e-06	6e-07	6.8e-06	4.4e-06
K01880	GARS, glyS1; glycyl-tRNA synthetase	3.78e-05	1.78e-05	4.52e-05	2.89e-05	1.78e-05	1.92e-05	5.28e-05	1.63e-05	3.98e-05	1.37e-05	3.03e-05	2.51e-05	2.43e-05
K01881	PARS, proS; prolyl-tRNA synthetase	5.06e-05	3.79e-05	4.01e-05	5.37e-05	1.93e-05	2.07e-05	4.34e-05	2.23e-05	6.09e-05	2.09e-05	3.29e-05	5.27e-05	3.84e-05
K01883	CARS, cysS; cysteinyl-tRNA synthetase	4.01e-05	2.03e-05	4.26e-05	6.04e-05	2.66e-05	1.4e-05	9.54e-05	2.47e-05	7.8e-05	2.11e-05	3.7e-05	4.79e-05	3.78e-05
K01885	EARS, gltX; glutamyl-tRNA synthetase	7e-07	5e-06	0	0	0	0	8e-07	0	6.7e-06	1.6e-06	0	3.9e-06	1.3e-06
K01886	QARS, glnS; glutaminyl-tRNA synthetase	0	0	0	0	0	0	0	9e-07	3e-06	9e-07	0	0	5e-07
K01887	RARS, argS; arginyl-tRNA synthetase	3.12e-05	2.7e-05	4.15e-05	3.96e-05	1.84e-05	1.58e-05	6.5e-05	2.63e-05	4.95e-05	1.35e-05	2.82e-05	6.01e-05	3.49e-05
K01889	FARSA, pheS; phenylalanyl-tRNA synthetase alpha chain	3.41e-05	1.62e-05	3.3e-05	2.25e-05	1.88e-05	9.3e-06	4.4e-05	1.07e-05	3.72e-05	8.7e-06	1.9e-05	3.77e-05	2.09e-05
K01890	FARSB, pheT; phenylalanyl-tRNA synthetase beta chain	2.69e-05	2.38e-05	3.34e-05	4.73e-05	1.94e-05	1.68e-05	7.25e-05	2.32e-05	5.41e-05	1.57e-05	3.97e-05	4.97e-05	2.96e-05
K01892	HARS, hisS; histidyl-tRNA synthetase	3.71e-05	2.47e-05	4.76e-05	4.26e-05	1.69e-05	1.36e-05	6.28e-05	1.78e-05	4.27e-05	1.04e-05	2.22e-05	4.28e-05	3.4e-05
K01893	NARS, asnS; asparaginyl-tRNA synthetase	3.88e-05	2.41e-05	4.24e-05	2.79e-05	1.89e-05	1.11e-05	5.45e-05	2.23e-05	5.2e-05	1.68e-05	2.04e-05	3.47e-05	3.68e-05
K01894	gluQ; glutamyl-Q tRNA(Asp) synthetase	4e-07	0	0	0	0	9e-07	0	3e-07	3.6e-06	7e-07	4e-07	2.7e-06	0
K01895	ACSS, acs; acetyl-CoA synthetase	7.71e-05	5.23e-05	9.44e-05	0.0001103	5.13e-05	2.7e-05	0.0001413	5.06e-05	0.0001304	4e-05	8.39e-05	9.78e-05	7.87e-05
K01897	ACSL, fadD; long-chain acyl-CoA synthetase	6.08e-05	2.71e-05	7.68e-05	7.12e-05	3.83e-05	3.15e-05	7.45e-05	3.21e-05	6.97e-05	1.76e-05	3.5e-05	8.45e-05	7.21e-05
K01902	sucD; succinyl-CoA synthetase alpha subunit	2.43e-05	1.5e-05	2.66e-05	3.79e-05	1.73e-05	1.3e-05	3.63e-05	1.19e-05	4.45e-05	8.3e-06	1.83e-05	2.73e-05	1.67e-05
K01903	sucC; succinyl-CoA synthetase beta subunit	2.93e-05	2.22e-05	2.64e-05	2.95e-05	1.45e-05	8.5e-06	3.45e-05	1.07e-05	3.67e-05	1.11e-05	1.63e-05	3e-05	2.71e-05
K01906	bioW; 6-carboxyhexanoate--CoA ligase	4.48e-05	1.34e-05	4.93e-05	2.35e-05	2.05e-05	1.32e-05	5.63e-05	2.49e-05	4.06e-05	8.9e-06	4.49e-05	3.95e-05	3.76e-05
K01907	AACS, acsA; acetoacetyl-CoA synthetase	0	0	0	0	0	0	0	0	6e-06	0	0	8e-07	1.3e-06
K01908	prpE; propionyl-CoA synthetase	0	1.4e-06	0	1.2e-05	1.4e-06	9e-07	4.1e-06	0	2.9e-06	0	8e-07	2.1e-06	8e-07
K01911	menE; O-succinylbenzoic acid--CoA ligase	3.62e-05	2.3e-05	4.98e-05	5.04e-05	2.58e-05	1.25e-05	8.73e-05	3.38e-05	5.77e-05	2.08e-05	2.23e-05	3.88e-05	3.46e-05
K01912	paaK; phenylacetate-CoA ligase	0	0	0	0	0	0	0	0	2.5e-06	0	0	2.6e-06	2.1e-06
K01915	glnA, GLUL; glutamine synthetase	3.88e-05	1.82e-05	3.47e-05	5.18e-05	1.55e-05	1.62e-05	5.22e-05	2.41e-05	5.42e-05	1.84e-05	2.67e-05	5.02e-05	2.37e-05
K01916	nadE; NAD+ synthase	3.78e-05	2.05e-05	5.88e-05	4.46e-05	2.42e-05	1.83e-05	7.29e-05	2.35e-05	4.3e-05	1.79e-05	2.75e-05	3.8e-05	3e-05
K01918	panC; pantoate--beta-alanine ligase	2.79e-05	2.36e-05	4.87e-05	2.52e-05	1.66e-05	1.41e-05	5.33e-05	1.67e-05	4.17e-05	1.58e-05	1.54e-05	4.28e-05	3.56e-05
K01919	gshA; glutamate--cysteine ligase	0	1.2e-06	0	0	1.6e-06	0	0	0	2.6e-06	7e-07	0	6e-06	7e-07
K01920	gshB, GSS; glutathione synthase	0	2.7e-06	0	0	0	1.4e-06	0	5e-07	1.2e-06	1.1e-06	0	2.2e-06	3.3e-06
K01921	ddl; D-alanine-D-alanine ligase	2.88e-05	1.62e-05	3.8e-05	3.33e-05	1.8e-05	1.2e-05	4.8e-05	1.99e-05	3.71e-05	1.4e-05	2.41e-05	4.06e-05	2.55e-05
K01923	purC; phosphoribosylaminoimidazole-succinocarboxamide synthase	3.03e-05	1.11e-05	4.31e-05	3.25e-05	9.7e-06	9.8e-06	6.29e-05	1.47e-05	5.22e-05	1.38e-05	2.36e-05	3.71e-05	1.98e-05
K01924	murC; UDP-N-acetylmuramate--alanine ligase	3.15e-05	2.04e-05	3.95e-05	4.23e-05	1.78e-05	1.5e-05	4.4e-05	1.81e-05	5.26e-05	1.48e-05	2.23e-05	4.09e-05	3.01e-05
K01925	murD; UDP-N-acetylmuramoylalanine--D-glutamate ligase	3.69e-05	1.94e-05	4.68e-05	3.37e-05	2e-05	1.23e-05	4.35e-05	1.93e-05	4.3e-05	1.37e-05	2.03e-05	3.99e-05	3.38e-05
K01926	rex; redox-sensing transcriptional repressor	3.12e-05	1.3e-05	3.46e-05	3.83e-05	1.73e-05	9.4e-06	3.58e-05	2.24e-05	3.93e-05	1.37e-05	2.05e-05	3.49e-05	1.45e-05
K01928	murE; UDP-N-acetylmuramoyl-L-alanyl-D-glutamate--2,6-diaminopimelate ligase	0	0	7e-07	0	2.1e-06	2.7e-06	0	4e-07	5.6e-06	0	0	3.6e-06	6e-07
K01929	murF; UDP-N-acetylmuramoyl-tripeptide--D-alanyl-D-alanine ligase	5.64e-05	2.69e-05	5.58e-05	6.89e-05	2.05e-05	2.41e-05	0.0001031	3.23e-05	8.51e-05	2.23e-05	3.82e-05	6e-05	4.22e-05
K01933	purM; phosphoribosylformylglycinamidine cyclo-ligase	4.87e-05	2e-05	4.91e-05	3.3e-05	2.28e-05	1.54e-05	5.39e-05	2.51e-05	5.06e-05	1.92e-05	3.35e-05	3.81e-05	4.03e-05
K01935	bioD; dethiobiotin synthetase	2.87e-05	9.8e-06	3.42e-05	3.49e-05	2.04e-05	1e-05	4.75e-05	1.95e-05	4.37e-05	1.36e-05	2.1e-05	3.22e-05	2.05e-05
K01937	pyrG, CTPS; CTP synthase	4.52e-05	4.21e-05	4.63e-05	4.91e-05	2.05e-05	1.73e-05	8.42e-05	2.7e-05	7.5e-05	1.49e-05	4.08e-05	6.72e-05	4e-05
K01938	fhs; formate--tetrahydrofolate ligase	4.33e-05	1.14e-05	5.64e-05	3.54e-05	1.81e-05	1.07e-05	4.26e-05	1.6e-05	4.24e-05	1.25e-05	1.87e-05	2.93e-05	2.65e-05
K01939	purA, ADSS; adenylosuccinate synthase	5.21e-05	2.14e-05	5.28e-05	4.88e-05	3.65e-05	1.84e-05	7.99e-05	2.24e-05	5.68e-05	2.31e-05	3.03e-05	4.82e-05	3.87e-05
K01940	argG, ASS1; argininosuccinate synthase	2.93e-05	3.05e-05	3.75e-05	3.45e-05	1.22e-05	9.3e-06	5.98e-05	1.54e-05	6.52e-05	1.46e-05	2.89e-05	5.14e-05	2.36e-05
K01945	purD; phosphoribosylamine--glycine ligase	3.35e-05	2.44e-05	4.08e-05	3.65e-05	1.79e-05	8.6e-06	4.39e-05	1.63e-05	4.95e-05	1.11e-05	2.28e-05	4.67e-05	2.17e-05
K01951	guaA, GMPS; GMP synthase (glutamine-hydrolysing)	4.89e-05	2.62e-05	4.44e-05	4.08e-05	1.92e-05	1.82e-05	7.98e-05	2.03e-05	4.3e-05	1.4e-05	2.17e-05	4.78e-05	4.58e-05
K01952	purL, PFAS; phosphoribosylformylglycinamidine synthase	7.12e-05	5.67e-05	7.4e-05	6.01e-05	3.94e-05	2.78e-05	9.95e-05	3.41e-05	8.05e-05	2.38e-05	4.8e-05	8.29e-05	4.16e-05
K01953	asnB, ASNS; asparagine synthase (glutamine-hydrolysing)	0	3.8e-06	2.2e-06	1.3e-06	3e-07	3.1e-06	0	4e-07	5.2e-06	2e-07	0	5.6e-06	5.1e-06
K01955	carB, CPA2; carbamoyl-phosphate synthase large subunit	3.87e-05	3.19e-05	5.36e-05	5.78e-05	2.9e-05	2.51e-05	7.75e-05	3.09e-05	6.75e-05	2.16e-05	2.58e-05	5.45e-05	3.97e-05
K01956	carA, CPA1; carbamoyl-phosphate synthase small subunit	3e-05	2.77e-05	5.29e-05	3.92e-05	2.01e-05	9.4e-06	3.33e-05	1.15e-05	4.53e-05	1.27e-05	2.69e-05	3.72e-05	2.43e-05
K01958	PC, pyc; pyruvate carboxylase	4.14e-05	3.94e-05	4.37e-05	5.52e-05	2.18e-05	1.9e-05	8.19e-05	3.35e-05	6.62e-05	1.58e-05	4.2e-05	5.25e-05	3.88e-05
K01961	accC; acetyl-CoA carboxylase, biotin carboxylase subunit	5.82e-05	5.95e-05	5.64e-05	9.8e-05	4.3e-05	3.87e-05	0.0001305	4.69e-05	0.0001008	2.98e-05	4.13e-05	8.19e-05	6.96e-05
K01962	accA; acetyl-CoA carboxylase carboxyl transferase subunit alpha	2.55e-05	1.56e-05	2.75e-05	3e-05	7.6e-06	8.8e-06	4.6e-05	9.9e-06	3e-05	6.9e-06	1.91e-05	2.12e-05	1.82e-05
K01963	accD; acetyl-CoA carboxylase carboxyl transferase subunit beta	2.1e-05	1.52e-05	3.71e-05	2.32e-05	1.25e-05	8.3e-06	4.41e-05	1.35e-05	3.59e-05	1.09e-05	2.2e-05	2.8e-05	2.87e-05
K01968	E6.4.1.4A; 3-methylcrotonyl-CoA carboxylase alpha subunit	0	0	0	0	0	0	0	6e-07	1.4e-06	0	0	2.7e-06	7e-07
K01969	E6.4.1.4B; 3-methylcrotonyl-CoA carboxylase beta subunit	2e-06	0	0	0	0	0	0	6e-07	1.1e-06	0	0	0	0
K01972	E6.5.1.2, ligA, ligB; DNA ligase (NAD+)	4.48e-05	3.26e-05	6.82e-05	6.34e-05	2.38e-05	1.72e-05	7.74e-05	2.43e-05	8.23e-05	2.32e-05	4.22e-05	6.03e-05	3.72e-05
K01989	ABC.X4.S; putative ABC transport system substrate-binding protein	0	0	0	0	0	6e-07	0	9e-07	2.7e-06	1e-06	5e-07	1.3e-06	8e-07
K01990	ABC-2.A; ABC-2 type transport system ATP-binding protein	0.0003694	0.0001704	0.0003883	0.0003638	0.0001507	0.0001163	0.0005219	0.0001814	0.0003938	0.0001458	0.0002209	0.0003344	0.000276
K01991	ABC-2.OM, wza; polysaccharide export outer membrane protein	0	0	0	0	0	9e-07	0	1e-06	1.8e-06	0	0	1e-06	8e-07
K01992	ABC-2.P; ABC-2 type transport system permease protein	0.0002979	0.0001398	0.0003527	0.0003324	0.0001546	0.0001087	0.0005008	0.0001537	0.0003552	0.0001261	0.0002038	0.0003181	0.0002535
K01996	livF; branched-chain amino acid transport system ATP-binding protein	0	0	0	0	0	0	5e-07	0	4e-07	0	0	4.9e-06	1e-06
K01998	livM; branched-chain amino acid transport system permease protein	0	0	0	0	0	9e-07	0	3e-07	1.5e-06	7e-07	0	2.4e-06	8e-07
K02000	proV; glycine betaine/proline transport system ATP-binding protein	0	0	0	0	1.2e-06	0	0	0	1.3e-06	1.5e-06	0	4e-07	7e-07
K02002	proX; glycine betaine/proline transport system substrate-binding protein	0	1.2e-06	0	0	0	0	0	5e-07	1.2e-06	2e-06	0	0	1e-06
K02003	ABC.CD.A; putative ABC transport system ATP-binding protein	7.71e-05	3.77e-05	5.81e-05	7.04e-05	3.14e-05	2.2e-05	9.95e-05	4.05e-05	8.48e-05	2.52e-05	4.3e-05	6.47e-05	0.0001293
K02004	ABC.CD.P; putative ABC transport system permease protein	4.81e-05	2.66e-05	7.79e-05	7.03e-05	2.56e-05	3.02e-05	6.45e-05	3.3e-05	8.67e-05	2.09e-05	5.14e-05	7.72e-05	6.36e-05
K02005	ABC.CD.TX; HlyD family secretion protein	6e-07	1.4e-06	5e-07	2.1e-06	8e-07	1.8e-06	2e-07	6e-07	1e-06	1e-06	1.7e-06	8e-07	2e-07
K02010	afuC, fbpC; iron(III) transport system ATP-binding protein	2e-07	1.5e-06	0	3e-07	0	4.6e-06	0	4e-07	2e-06	4e-07	2e-07	4e-06	0
K02011	afuB, fbpB; iron(III) transport system permease protein	1.5e-06	9.7e-06	0	0	0	2.5e-06	1.1e-06	5.3e-06	6e-06	1.2e-06	2.2e-06	4.8e-06	2.9e-06
K02012	afuA, fbpA; iron(III) transport system substrate-binding protein	5.55e-05	2.98e-05	6.69e-05	4.93e-05	3.67e-05	2.57e-05	8.16e-05	3.02e-05	7.04e-05	1.97e-05	5.17e-05	6.64e-05	4.92e-05
K02013	ABC.FEV.A; iron complex transport system ATP-binding protein	0.0001088	4.4e-05	0.0001103	0.0001018	4.84e-05	3.9e-05	0.0001319	5.49e-05	0.0001146	3.6e-05	7.32e-05	0.0001001	7.12e-05
K02014	TC.FEV.OM; iron complex outermembrane recepter protein	2.1e-06	1.8e-06	0	9e-07	4.5e-06	2.5e-06	0	1.2e-06	2.98e-05	3.3e-06	7e-07	3.11e-05	1.49e-05
K02015	ABC.FEV.P; iron complex transport system permease protein	0.000371	0.0001596	0.0003954	0.0003874	0.0002025	0.0001474	0.0005521	0.0001896	0.0004203	0.0001326	0.0002225	0.0003823	0.0003005
K02016	ABC.FEV.S; iron complex transport system substrate-binding protein	0.0002503	0.0001417	0.0003005	0.0002921	0.0001536	0.0001153	0.0004505	0.0001761	0.0003403	0.0001096	0.0002115	0.0002974	0.0002124
K02017	modC; molybdate transport system ATP-binding protein	2.8e-05	1.5e-05	3.82e-05	3.5e-05	1.24e-05	1.41e-05	3.92e-05	2.03e-05	3.54e-05	1.65e-05	1.77e-05	1.64e-05	2.23e-05
K02018	modB; molybdate transport system permease protein	3.38e-05	1.23e-05	2.37e-05	1.9e-05	1.3e-05	7.6e-06	3.84e-05	1.33e-05	3.37e-05	8.6e-06	1.31e-05	2.8e-05	1.59e-05
K02020	modA; molybdate transport system substrate-binding protein	4.14e-05	1.58e-05	4.4e-05	5e-05	2.99e-05	1.43e-05	6.41e-05	2.65e-05	4.19e-05	2.01e-05	3.12e-05	6.75e-05	2.15e-05
K02024	lamB; maltoporin	4e-07	0	0	0	1e-06	5e-07	0	0	3e-06	0	0	0	0
K02028	ABC.PA.A; polar amino acid transport system ATP-binding protein	2.39e-05	1.63e-05	2.78e-05	2.36e-05	1.15e-05	1e-05	3.54e-05	1e-05	3.63e-05	8.3e-06	2.19e-05	2.45e-05	1.59e-05
K02029	ABC.PA.P; polar amino acid transport system permease protein	4.34e-05	2.34e-05	6.4e-05	5.37e-05	1.95e-05	2.04e-05	6.58e-05	1.95e-05	7.06e-05	1.54e-05	2.8e-05	6.08e-05	4.41e-05
K02030	ABC.PA.S; polar amino acid transport system substrate-binding protein	0	5e-07	0	0	1.6e-06	0	0	4e-07	2.1e-06	0	4e-07	0	4.8e-06
K02031	ABC.PE.A; peptide/nickel transport system ATP-binding protein	9.54e-05	5.27e-05	0.0001111	0.0001116	5.16e-05	4.15e-05	0.0001115	5.77e-05	0.0001251	4.58e-05	6.9e-05	0.0001291	7.5e-05
K02032	ABC.PE.A1; peptide/nickel transport system ATP-binding protein	5.73e-05	2.54e-05	5.06e-05	5.44e-05	3.25e-05	1.8e-05	7.4e-05	2.5e-05	5.13e-05	2.27e-05	2.83e-05	3.85e-05	3.5e-05
K02033	ABC.PE.P; peptide/nickel transport system permease protein	9.97e-05	4.4e-05	0.0001208	0.0001193	5.82e-05	3.51e-05	0.0001561	5.11e-05	0.000119	5.17e-05	6.23e-05	0.0001297	8.69e-05
K02034	ABC.PE.P1; peptide/nickel transport system permease protein	0.0001142	6.98e-05	0.000115	0.0001127	4.7e-05	3.85e-05	0.0001406	6.03e-05	0.0001332	4.75e-05	7.19e-05	9.94e-05	9.42e-05
K02035	ABC.PE.S; peptide/nickel transport system substrate-binding protein	0.0001153	8.61e-05	0.0001365	0.0001428	7.57e-05	7.21e-05	0.0002472	7.75e-05	0.0001926	5.61e-05	0.0001024	0.0001812	0.0001138
K02036	pstB; phosphate transport system ATP-binding protein	2.33e-05	1.5e-05	3.13e-05	2.57e-05	1.81e-05	1.25e-05	4.21e-05	1.23e-05	3.15e-05	1.16e-05	1.57e-05	2.12e-05	1.58e-05
K02037	pstC; phosphate transport system permease protein	3.03e-05	1.54e-05	3.22e-05	4.74e-05	1.47e-05	1.14e-05	5.16e-05	2.09e-05	5.21e-05	3e-05	2.52e-05	3.52e-05	2.54e-05
K02038	pstA; phosphate transport system permease protein	3.22e-05	1.15e-05	2.86e-05	3.91e-05	1.97e-05	1.17e-05	3.61e-05	1.88e-05	3.91e-05	1.4e-05	1.82e-05	3.12e-05	1.84e-05
K02039	phoU; phosphate transport system protein	2.48e-05	1.97e-05	4.58e-05	2.45e-05	1.63e-05	1.68e-05	5.77e-05	1.49e-05	3.67e-05	1.5e-05	1.06e-05	2.58e-05	2.4e-05
K02040	pstS; phosphate transport system substrate-binding protein	2.86e-05	1.31e-05	3.28e-05	2.82e-05	1.47e-05	1.33e-05	4.28e-05	2.31e-05	3.65e-05	1.46e-05	1.65e-05	4.61e-05	1.99e-05
K02041	phnC; phosphonate transport system ATP-binding protein	3.28e-05	1.59e-05	4.55e-05	3.86e-05	2.03e-05	1.21e-05	4.19e-05	2.55e-05	4.54e-05	1.49e-05	3.14e-05	3.38e-05	3.99e-05
K02042	phnE; phosphonate transport system permease protein	6.61e-05	3.85e-05	8.09e-05	8.71e-05	3.36e-05	3.55e-05	0.0001096	3.89e-05	8.53e-05	2.01e-05	4.81e-05	8.51e-05	5.57e-05
K02044	phnD; phosphonate transport system substrate-binding protein	3.4e-05	2.23e-05	3.21e-05	4.76e-05	1.96e-05	1.33e-05	4.76e-05	1.52e-05	4.71e-05	1.58e-05	2.26e-05	4.08e-05	2.87e-05
K02049	ABC.SN.A; NitT/TauT family transport system ATP-binding protein	3.27e-05	2.41e-05	3.81e-05	4.44e-05	1.87e-05	1.77e-05	5.35e-05	1.74e-05	5.71e-05	1.31e-05	2.22e-05	5.52e-05	3.48e-05
K02050	ABC.SN.P; NitT/TauT family transport system permease protein	3.08e-05	1.6e-05	3.63e-05	4.21e-05	2.66e-05	1.08e-05	4.39e-05	2.34e-05	4.11e-05	1.73e-05	2.13e-05	3.56e-05	2.75e-05
K02051	ABC.SN.S; NitT/TauT family transport system substrate-binding protein	5.56e-05	2.57e-05	5.38e-05	7.3e-05	2.64e-05	2.6e-05	8.68e-05	2.96e-05	6.13e-05	1.43e-05	3.52e-05	5.46e-05	3.91e-05
K02052	ABC.SP.A; putative spermidine/putrescine transport system ATP-binding protein	0	3e-07	0	0	3e-07	0	0	0	3.7e-06	1.4e-06	0	1.9e-06	1.3e-06
K02054	ABC.SP.P1; putative spermidine/putrescine transport system permease protein	5e-07	0	0	0	0	2.5e-06	0	0	2.4e-06	1e-06	0	1.3e-06	0
K02058	ABC.SS.S; simple sugar transport system substrate-binding protein	0	0	0	2.4e-06	5e-07	1.1e-06	1.9e-06	0	0	0	0	0	0
K02063	thiP; thiamine transport system permease protein	5e-07	0	0	0	6e-07	3e-07	0	6e-07	8.2e-06	1.2e-06	7e-07	3.6e-06	0
K02064	thiB, tbpA; thiamine transport system substrate-binding protein	1.2e-06	0	0	0	0	6e-07	0	4e-07	2.2e-06	1.1e-06	2e-07	3.2e-06	5e-07
K02065	mlaF, linL, mkl; phospholipid/cholesterol/gamma-HCH transport system ATP-binding protein	1.4e-06	1.6e-06	0	0	0	1.7e-06	0	0	2.4e-06	7e-07	0	2.1e-06	7e-07
K02067	mlaD, linM; phospholipid/cholesterol/gamma-HCH transport system substrate-binding protein	0	0	0	0	0	0	0	0	1.9e-06	1.5e-06	0	1e-06	0
K02068	ABC.X2.A; putative ABC transport system ATP-binding protein	3.19e-05	1.25e-05	3.04e-05	4.1e-05	1.2e-05	1.63e-05	6.23e-05	2e-05	4.12e-05	8.9e-06	2.2e-05	3e-05	3.02e-05
K02069	ABC.X2.P; putative ABC transport system permease protein	3.36e-05	3.14e-05	5.18e-05	4.97e-05	3e-05	2.04e-05	8.38e-05	2.14e-05	7.26e-05	1.97e-05	3.73e-05	5.34e-05	3.83e-05
K02071	metN; D-methionine transport system ATP-binding protein	7.16e-05	3.62e-05	6.62e-05	7.65e-05	3.25e-05	2.51e-05	0.0001027	3.09e-05	7.05e-05	2.6e-05	4.57e-05	5.8e-05	6.02e-05
K02072	metI; D-methionine transport system permease protein	4.93e-05	3e-05	6.31e-05	5.52e-05	3.07e-05	1.71e-05	8.37e-05	2.71e-05	6.56e-05	1.87e-05	3.48e-05	5.29e-05	4.56e-05
K02073	metQ; D-methionine transport system substrate-binding protein	6.37e-05	6.1e-05	7.89e-05	9.7e-05	4.3e-05	3.05e-05	0.0001326	4.19e-05	9.77e-05	2.31e-05	4.29e-05	6.87e-05	7.45e-05
K02076	zurR, zur; Fur family transcriptional regulator, zinc uptake regulator	2.41e-05	8.7e-06	2.6e-05	2.96e-05	4.2e-06	1.11e-05	3.98e-05	9.2e-06	3.11e-05	1.66e-05	1.99e-05	2.26e-05	1.56e-05
K02078	acpP; acyl carrier protein	2.42e-05	8e-06	3.34e-05	1.4e-05	8.7e-06	6.1e-06	2.29e-05	1.25e-05	2.77e-05	9.5e-06	5.1e-06	2e-05	1.82e-05
K02086	dnaD; DNA replication protein	1.72e-05	1.49e-05	2.42e-05	2.28e-05	1.96e-05	2.5e-06	3.68e-05	1.06e-05	3.42e-05	1.35e-05	2.18e-05	2.22e-05	2.5e-05
K02099	araC; AraC family transcriptional regulator, arabinose operon regulatory protein	6e-07	6e-07	0	0	0	0	0	5e-07	2.4e-06	1.3e-06	0	1e-06	8e-07
K02108	ATPF0A, atpB; F-type H+-transporting ATPase subunit a	2.47e-05	2.22e-05	3.24e-05	3e-05	1.1e-05	7e-06	4.61e-05	1.73e-05	3.23e-05	8e-06	1.88e-05	2.42e-05	1.76e-05
K02109	ATPF0B, atpF; F-type H+-transporting ATPase subunit b	2.44e-05	2.64e-05	2.82e-05	2.19e-05	1.78e-05	1.32e-05	4.16e-05	1.36e-05	2.85e-05	1.04e-05	1.88e-05	2.56e-05	1.64e-05
K02110	ATPF0C, atpE; F-type H+-transporting ATPase subunit c	3.74e-05	2.09e-05	3.1e-05	2.76e-05	1.36e-05	6.5e-06	3.12e-05	1.27e-05	4.15e-05	1.24e-05	1.01e-05	1.74e-05	2.37e-05
K02111	ATPF1A, atpA; F-type H+-transporting ATPase subunit alpha	3.26e-05	2.68e-05	3.58e-05	6.57e-05	2.79e-05	2.3e-05	7.11e-05	2.06e-05	5.71e-05	2.06e-05	2.74e-05	4.16e-05	3.48e-05
K02112	ATPF1B, atpD; F-type H+-transporting ATPase subunit beta	3.66e-05	3.8e-05	3.68e-05	6.19e-05	2.08e-05	2.15e-05	5.88e-05	1.78e-05	5.56e-05	1.45e-05	2.59e-05	4.77e-05	3.55e-05
K02113	ATPF1D, atpH; F-type H+-transporting ATPase subunit delta	3.1e-05	1.24e-05	3.27e-05	2.12e-05	1.4e-05	1.06e-05	4.02e-05	1.27e-05	3.12e-05	1.61e-05	1.85e-05	2.98e-05	2.06e-05
K02114	ATPF1E, atpC; F-type H+-transporting ATPase subunit epsilon	2.97e-05	1.73e-05	3.64e-05	3.39e-05	1.86e-05	1.22e-05	3.34e-05	1.95e-05	3.57e-05	8.9e-06	1.85e-05	1.92e-05	1.36e-05
K02115	ATPF1G, atpG; F-type H+-transporting ATPase subunit gamma	3.6e-05	1.29e-05	4.29e-05	3.32e-05	1.62e-05	1.32e-05	4e-05	1.98e-05	4.85e-05	1.64e-05	3.21e-05	3.6e-05	2.79e-05
K02116	atpI; ATP synthase protein I	3.55e-05	1.12e-05	2.57e-05	3.39e-05	1.78e-05	9.5e-06	3.85e-05	1.24e-05	2.79e-05	9.6e-06	2.08e-05	3.86e-05	2.09e-05
K02160	accB, bccP; acetyl-CoA carboxylase biotin carboxyl carrier protein	4.54e-05	2.9e-05	4.86e-05	5.29e-05	2.5e-05	1.94e-05	5.1e-05	1.86e-05	5.73e-05	1.86e-05	3.18e-05	3.8e-05	3.99e-05
K02167	betI; TetR/AcrR family transcriptional regulator, transcriptional repressor of bet genes	0	0	0	0	0	0	0	0	1.2e-06	5e-07	0	3.2e-06	0
K02170	bioH; pimeloyl-[acyl-carrier protein] methyl ester esterase	9e-07	0	0	0	5e-07	7e-07	0	3e-07	2.4e-06	2e-06	6e-07	3.7e-06	1.5e-06
K02171	blaI; BlaI family transcriptional regulator, penicillinase repressor	3.52e-05	3.44e-05	5.46e-05	7.72e-05	1.22e-05	1.8e-05	4.58e-05	6.23e-05	1.26e-05	1.34e-05	5.63e-05	9.29e-05	7.28e-05
K02172	blaR1; bla regulator protein blaR1	6.03e-05	5.68e-05	9.44e-05	0.0001731	5.11e-05	3.32e-05	0.0001221	8.4e-05	3.18e-05	3.4e-05	9.88e-05	0.0001922	9.43e-05
K02193	ccmA; heme exporter protein A	0	2.2e-06	0	9e-07	0	0	0	3.4e-06	3.4e-06	0	0	4.6e-06	1.9e-06
K02194	ccmB; heme exporter protein B	0	0	0	0	0	0	0	1.2e-06	2.2e-06	1.7e-06	0	2.6e-06	0
K02195	ccmC; heme exporter protein C	0	1.8e-06	0	0	0	0	0	0	5.1e-06	2.7e-06	5e-07	2.9e-06	1.3e-06
K02196	ccmD; heme exporter protein D	1.2e-06	2.6e-06	0	0	0	0	0	0	0	3.3e-06	0	4.3e-06	0
K02198	ccmF; cytochrome c-type biogenesis protein CcmF	7.5e-06	1.05e-05	6.8e-06	6.7e-06	7.8e-06	6.5e-06	4.9e-06	8.2e-06	1.58e-05	1.02e-05	1.03e-05	1.15e-05	1.27e-05
K02199	ccmG, dsbE; cytochrome c biogenesis protein CcmG, thiol:disulfide interchange protein DsbE	8e-07	9e-07	0	0	0	0	0	0	6e-07	1.5e-06	0	1e-06	0
K02200	ccmH; cytochrome c-type biogenesis protein CcmH	3e-06	0	0	6.3e-06	1.9e-06	1.8e-06	1.6e-06	1.3e-06	1.2e-06	0	0	1.9e-06	1.5e-06
K02217	ftnA, ftn; ferritin	3.01e-05	1.1e-05	3.05e-05	3.59e-05	8.7e-06	5.8e-06	3.42e-05	1.63e-05	3.51e-05	1.23e-05	2.42e-05	2.64e-05	2.02e-05
K02221	yggT; YggT family protein	3e-05	1.82e-05	2.18e-05	3.42e-05	1.14e-05	9.1e-06	2.97e-05	8.6e-06	2.74e-05	5.9e-06	1.05e-05	2.12e-05	1.44e-05
K02227	cbiB, cobD; adenosylcobinamide-phosphate synthase	0	3e-07	0	3e-07	0	1.2e-06	0	0	1.7e-06	0	1e-06	5.2e-06	5e-07
K02236	comC; leader peptidase (prepilin peptidase) / N-methyltransferase	2.06e-05	2.18e-05	3.03e-05	2.67e-05	6.6e-06	7.3e-06	3.84e-05	1.83e-05	2.65e-05	1.01e-05	1.46e-05	2.62e-05	2.42e-05
K02237	comEA; competence protein ComEA	3.54e-05	1.99e-05	3.28e-05	3.46e-05	1.53e-05	5.3e-06	5.23e-05	1.58e-05	3.44e-05	1.08e-05	1.52e-05	2.29e-05	2.51e-05
K02238	comEC; competence protein ComEC	3.56e-05	1.7e-05	5.12e-05	5.38e-05	2.33e-05	1.29e-05	9.54e-05	2.05e-05	6.02e-05	1.52e-05	3.42e-05	4.73e-05	3.49e-05
K02240	comFA; competence protein ComFA	4.42e-05	1.34e-05	4.09e-05	3.45e-05	1.44e-05	1.17e-05	5.46e-05	1.46e-05	2.9e-05	1.86e-05	2.56e-05	3.14e-05	2.72e-05
K02242	comFC; competence protein ComFC	3.42e-05	1.89e-05	3.41e-05	3.04e-05	1.07e-05	1.14e-05	6.65e-05	1.86e-05	3.96e-05	7.7e-06	2.64e-05	3.73e-05	2.9e-05
K02243	comGA; competence protein ComGA	2.87e-05	1.51e-05	2.51e-05	3.36e-05	1.16e-05	8.8e-06	3.31e-05	1.39e-05	3.81e-05	8.8e-06	1.62e-05	2.41e-05	2.29e-05
K02244	comGB; competence protein ComGB	2.17e-05	1.61e-05	3.37e-05	3.12e-05	9.3e-06	1.41e-05	5.9e-05	1.41e-05	5.22e-05	1.34e-05	3.69e-05	3.34e-05	1.89e-05
K02245	comGC; competence protein ComGC	1.65e-05	9.3e-06	3.95e-05	1.66e-05	7.4e-06	2.7e-06	3.24e-05	1.26e-05	2.53e-05	6.4e-06	8.3e-06	2.79e-05	1.88e-05
K02246	comGD; competence protein ComGD	1.84e-05	1.14e-05	2.26e-05	2.7e-05	1.23e-05	8.9e-06	3.26e-05	7.9e-06	2.98e-05	6e-06	1.49e-05	1.83e-05	1.75e-05
K02250	comK; competence protein ComK	1.35e-05	1.07e-05	2.96e-05	3.35e-05	1.01e-05	8.9e-06	3.81e-05	1.3e-05	2.89e-05	1.04e-05	1.7e-05	2.29e-05	2.43e-05
K02259	COX15; cytochrome c oxidase assembly protein subunit 15	2.79e-05	1.51e-05	3.86e-05	3.05e-05	1.63e-05	1.09e-05	6.42e-05	2.05e-05	3.74e-05	1.37e-05	2.45e-05	4.27e-05	2e-05
K02274	coxA; cytochrome c oxidase subunit I	0	1.8e-06	0	1e-05	1.2e-06	5.5e-06	6.4e-06	6e-07	3.6e-06	0	1.9e-06	1.3e-06	5e-07
K02278	cpaA, tadV; prepilin peptidase CpaA	0	0	0	0	0	0	0	0	2.1e-06	1.3e-06	1.3e-06	0	0
K02279	cpaB, rcpC; pilus assembly protein CpaB	0	0	0	0	0	3.8e-06	0	9e-07	4e-06	3e-06	5e-07	1.9e-06	1e-06
K02280	cpaC, rcpA; pilus assembly protein CpaC	0	5.6e-06	2.3e-06	0	0	0	0	7e-07	2.7e-06	7e-07	0	7e-06	0
K02282	cpaE, tadZ; pilus assembly protein CpaE	0	0	0	0	4e-07	0	0	1e-06	5.9e-06	1.2e-06	0	0	0
K02283	cpaF, tadA; pilus assembly protein CpaF	0	4.2e-06	0	3e-07	5e-07	5e-07	0	1.2e-06	1e-06	2.1e-06	4e-07	4.5e-06	0
K02297	cyoA; cytochrome o ubiquinol oxidase subunit II	0	0	0	0	0	0	0	1.7e-06	1e-06	1.2e-06	0	8e-07	0
K02298	cyoB; cytochrome o ubiquinol oxidase subunit I	8e-07	0	9e-07	0	9e-07	1.8e-06	0	0	2.1e-06	3.6e-06	1.5e-06	3.3e-06	8e-07
K02299	cyoC; cytochrome o ubiquinol oxidase subunit III	0	0	0	0	0	0	0	0	2.4e-06	0	0	1.9e-06	4.7e-06
K02301	cyoE; protoheme IX farnesyltransferase	3.72e-05	1.61e-05	3.27e-05	2.98e-05	1.38e-05	8.7e-06	4.21e-05	1.46e-05	3.77e-05	8.7e-06	2.47e-05	2.58e-05	3.24e-05
K02303	cobA; uroporphyrin-III C-methyltransferase	3.76e-05	1.64e-05	2.93e-05	3.18e-05	1.12e-05	1.26e-05	5.66e-05	2.17e-05	5.15e-05	1.47e-05	2.09e-05	4.22e-05	3.57e-05
K02304	MET8; precorrin-2 dehydrogenase / sirohydrochlorin ferrochelatase	2.79e-05	2.04e-05	4.63e-05	3.91e-05	2.55e-05	1.22e-05	5.12e-05	2.61e-05	5.88e-05	8.8e-06	3.73e-05	4.08e-05	2.26e-05
K02313	dnaA; chromosomal replication initiator protein	4.78e-05	3.34e-05	5.7e-05	5.18e-05	2.92e-05	2.57e-05	7.06e-05	2.37e-05	5.08e-05	1.76e-05	3.15e-05	5.05e-05	4.99e-05
K02314	dnaB; replicative DNA helicase	4.65e-05	1.91e-05	5.22e-05	3.01e-05	1.9e-05	1.95e-05	5.64e-05	2.46e-05	5.78e-05	1.69e-05	3.81e-05	5.45e-05	4.02e-05
K02315	dnaC; DNA replication protein DnaC	5.32e-05	2.33e-05	0.0001681	2.73e-05	2.3e-05	2.56e-05	1.44e-05	4.54e-05	1.99e-05	2.59e-05	4.75e-05	6.67e-05	1.82e-05
K02316	dnaG; DNA primase	5.01e-05	3.12e-05	6.89e-05	6.83e-05	3.09e-05	2.13e-05	6.16e-05	2.87e-05	6.75e-05	2.09e-05	3.79e-05	6.25e-05	2.72e-05
K02334	dpo; DNA polymerase bacteriophage-type	6.18e-05	3.3e-06	5.3e-06	7e-06	2.05e-05	7.5e-06	2.3e-06	1.5e-06	3.4e-06	4.1e-06	4.2e-06	1.8e-06	4.12e-05
K02335	DPO1, polA; DNA polymerase I	6.23e-05	2.65e-05	7.05e-05	6.54e-05	4.2e-05	2.35e-05	9.5e-05	2.47e-05	7.84e-05	2.65e-05	3.33e-05	6.83e-05	4.73e-05
K02337	DPO3A1, dnaE; DNA polymerase III subunit alpha	4.01e-05	3.66e-05	5.68e-05	6.3e-05	3.06e-05	3.13e-05	0.0001293	3.84e-05	7.32e-05	2.18e-05	4.03e-05	6.67e-05	4.1e-05
K02338	DPO3B, dnaN; DNA polymerase III subunit beta	4.37e-05	2.15e-05	5.56e-05	4.27e-05	2.07e-05	1.95e-05	5.86e-05	2.38e-05	5.62e-05	1.56e-05	3.02e-05	6.03e-05	3.81e-05
K02339	DPO3C, holC; DNA polymerase III subunit chi	0	0	1.5e-06	0	0	1.5e-06	0	0	2e-06	0	0	1.5e-06	0
K02340	DPO3D1, holA; DNA polymerase III subunit delta	3.38e-05	1.45e-05	3.56e-05	3.55e-05	1.74e-05	1.34e-05	5.58e-05	1.32e-05	3.64e-05	1.2e-05	2.17e-05	4.61e-05	2.71e-05
K02341	DPO3D2, holB; DNA polymerase III subunit delta'	3.79e-05	1.71e-05	3.49e-05	4.67e-05	2.52e-05	1.25e-05	5.8e-05	1.69e-05	5.02e-05	1.09e-05	2.19e-05	3.92e-05	3.06e-05
K02342	DPO3E, dnaQ; DNA polymerase III subunit epsilon	2.63e-05	1.69e-05	3.09e-05	2.05e-05	1.3e-05	1.31e-05	2.9e-05	1.61e-05	4.84e-05	1.5e-05	1.39e-05	3.96e-05	2.31e-05
K02343	DPO3G, dnaX; DNA polymerase III subunit gamma/tau	4.74e-05	2.7e-05	5.76e-05	5.65e-05	2.17e-05	2.27e-05	8.55e-05	2.39e-05	6.67e-05	1.82e-05	4.3e-05	5.1e-05	4.38e-05
K02344	DPO3P, holD; DNA polymerase III subunit psi	6e-07	0	0	0	1.5e-06	0	0	1e-06	5e-07	0	0	4.4e-06	6e-07
K02346	DPO4, dinB; DNA polymerase IV	2.75e-05	2.07e-05	3.6e-05	4.07e-05	1.63e-05	1.71e-05	4.39e-05	1.76e-05	5.89e-05	1.49e-05	2.62e-05	4.13e-05	2.38e-05
K02347	dpx; DNA polymerase (family X)	3.18e-05	2.36e-05	3.74e-05	4.5e-05	2.67e-05	2.08e-05	8.6e-05	2.16e-05	4.85e-05	2.11e-05	2.84e-05	5.38e-05	2.36e-05
K02348	elaA; ElaA protein	1e-06	0	0	0	0	0	0	0	2.8e-06	1e-06	0	7.6e-06	1e-06
K02352	drp35; lactonase	2.95e-05	1.4e-05	4.1e-05	3.31e-05	1.91e-05	1.03e-05	7.49e-05	1.91e-05	4.06e-05	1.59e-05	2.33e-05	3.61e-05	3.24e-05
K02355	fusA, GFM, EFG; elongation factor G	4.36e-05	4.53e-05	3.15e-05	5.94e-05	1.93e-05	2.27e-05	5.01e-05	2.63e-05	6.78e-05	2.14e-05	2.78e-05	5.15e-05	3.88e-05
K02356	efp; elongation factor P	3.05e-05	1.88e-05	3e-05	2.69e-05	1.22e-05	1.53e-05	2.56e-05	1.74e-05	3.14e-05	9.5e-06	1.45e-05	2.01e-05	2.66e-05
K02357	tsf, TSFM; elongation factor Ts	3.51e-05	1.48e-05	4.2e-05	5.67e-05	1.8e-05	9.4e-06	4.46e-05	2.52e-05	5.48e-05	1.21e-05	2.52e-05	3.2e-05	3.11e-05
K02358	tuf, TUFM; elongation factor Tu	4.39e-05	2.28e-05	4.06e-05	6.87e-05	2.18e-05	2.17e-05	7.59e-05	1.94e-05	5.54e-05	2.04e-05	3.33e-05	5.45e-05	3.31e-05
K02372	fabZ; 3-hydroxyacyl-[acyl-carrier-protein] dehydratase	3.81e-05	2.03e-05	3.08e-05	3.43e-05	1.84e-05	1e-05	4e-05	1.46e-05	4.48e-05	1.67e-05	1.88e-05	2.71e-05	2.14e-05
K02379	fdhD; FdhD protein	2.55e-05	1.9e-05	3.2e-05	3.65e-05	8e-06	1.41e-05	3.96e-05	1.65e-05	4.67e-05	1.11e-05	1.98e-05	4.57e-05	2.59e-05
K02386	flgA; flagella basal body P-ring formation protein FlgA	3e-07	0	4e-07	0	1.6e-06	0	8e-07	8e-07	2.4e-06	3.1e-06	3e-07	2e-06	2.2e-06
K02387	flgB; flagellar basal-body rod protein FlgB	0	3.4e-06	0	0	0	0	0	5e-07	9e-07	2.3e-06	0	3e-06	0
K02388	flgC; flagellar basal-body rod protein FlgC	0	0	0	0	0	0	0	0	0	1.1e-06	0	1.4e-06	0
K02390	flgE; flagellar hook protein FlgE	0	0	0	0	0	0	0	0	0	0	1.1e-06	2.7e-06	0
K02391	flgF; flagellar basal-body rod protein FlgF	9e-07	0	0	0	0	8e-07	0	6e-07	7e-06	6e-07	0	5.1e-06	6e-07
K02392	flgG; flagellar basal-body rod protein FlgG	0	0	0	0	0	1.9e-06	0	0	4.3e-06	1.5e-06	0	3.5e-06	0
K02394	flgI; flagellar P-ring protein precursor FlgI	0	0	0	0	6e-07	2.8e-06	0	2e-06	5.7e-06	7e-07	0	2e-06	0
K02395	flgJ; flagellar protein FlgJ	0	0	6e-07	0	0	0	0	0	5.3e-06	4.3e-06	0	3.7e-06	5e-07
K02396	flgK; flagellar hook-associated protein 1 FlgK	0	2e-07	0	0	0	8e-07	0	3e-07	5.1e-06	9e-07	9e-07	2e-06	3.2e-06
K02397	flgL; flagellar hook-associated protein 3 FlgL	0	4e-07	0	0	0	1.9e-06	0	7e-07	4.8e-06	0	0	1.5e-06	2.6e-06
K02398	flgM; negative regulator of flagellin synthesis FlgM	0	0	0	0	1.1e-06	0	0	0	7e-07	9e-07	0	2.3e-06	0
K02400	flhA; flagellar biosynthesis protein FlhA	3e-07	6e-07	0	0	0	1.7e-06	0	5e-07	4.6e-06	1.6e-06	6e-07	2.1e-06	1.7e-06
K02404	flhF; flagellar biosynthesis protein FlhF	0	0	0	0	0	0	0	0	2.4e-06	0	0	1.3e-06	0
K02406	fliC; flagellin	6e-07	2.2e-06	3e-07	3e-07	1.2e-06	3e-07	0	1.7e-06	2.38e-05	2.9e-06	7e-07	9.4e-06	5.9e-06
K02407	fliD; flagellar hook-associated protein 2	0	0	0	0	1.4e-06	0	0	0	4.7e-06	5e-07	6e-07	3.7e-06	1.7e-06
K02408	fliE; flagellar hook-basal body complex protein FliE	0	0	0	0	0	0	0	2.5e-06	5.7e-06	0	0	7.3e-06	0
K02409	fliF; flagellar M-ring protein FliF	0	3.3e-06	0	0	0	0	0	1.9e-06	6e-06	2.9e-06	0	9.1e-06	4.1e-06
K02410	fliG; flagellar motor switch protein FliG	0	7.7e-06	0	0	1.9e-06	1.7e-06	0	1.7e-06	4.9e-06	1e-06	0	8.8e-06	3.3e-06
K02411	fliH; flagellar assembly protein FliH	0	0	0	0	2e-06	1.2e-06	0	3e-07	6.3e-06	6e-07	0	8e-06	0
K02412	fliI; flagellum-specific ATP synthase	0	3.1e-06	0	0	0	1.1e-06	0	1.8e-06	9e-06	0	0	4.3e-06	3.2e-06
K02413	fliJ; flagellar FliJ protein	0	0	0	7e-07	0	0	0	5e-07	2.1e-06	0	0	3.3e-06	4.3e-06
K02414	fliK; flagellar hook-length control protein FliK	7e-07	0	0	7e-07	1.2e-06	4.4e-06	3e-07	5e-07	8.2e-06	2.8e-06	0	4.1e-06	2.7e-06
K02415	fliL; flagellar FliL protein	6e-07	0	0	0	7e-07	7e-07	0	1.9e-06	5.3e-06	6e-07	0	8.3e-06	3.6e-06
K02416	fliM; flagellar motor switch protein FliM	0	0	0	0	0	0	0	5e-07	1e-06	0	0	5.3e-06	1.2e-06
K02417	fliNY, fliN; flagellar motor switch protein FliN/FliY	0	0	1e-06	0	0	0	0	1.4e-06	1.9e-06	0	0	0	1.6e-06
K02418	fliOZ, fliO; flagellar protein FliO/FliZ	1.3e-06	0	0	0	2.4e-06	0	0	0	3.6e-06	0	0	8e-07	1.3e-06
K02419	fliP; flagellar biosynthetic protein FliP	3e-07	2.2e-06	7e-07	0	0	0	0	0	1.9e-06	5e-07	5e-07	5.5e-06	4.4e-06
K02420	fliQ; flagellar biosynthetic protein FliQ	0	2.4e-06	0	0	0	0	0	9e-07	0	0	0	1.3e-06	1.1e-06
K02421	fliR; flagellar biosynthetic protein FliR	0	0	0	0	0	0	0	7e-07	1.2e-06	0	0	1e-06	4e-07
K02422	fliS; flagellar protein FliS	1.2e-06	1.4e-06	0	0	8e-07	1.5e-06	0	0	4.3e-06	2.4e-06	6e-07	2.3e-06	0
K02424	fliY; cystine transport system substrate-binding protein	3.31e-05	1.77e-05	3.25e-05	2.6e-05	1.84e-05	1.65e-05	7.43e-05	1.72e-05	4.6e-05	1.89e-05	2.2e-05	4.74e-05	2.74e-05
K02426	sufE; cysteine desulfuration protein SufE	1.6e-06	0	7e-07	0	0	7e-07	0	0	2.6e-06	5e-07	0	7e-07	6e-07
K02427	rlmE, rrmJ, ftsJ; 23S rRNA (uridine2552-2'-O)-methyltransferase	0	2.1e-06	9e-07	0	9e-07	0	0	3.3e-06	3.6e-06	1.1e-06	8e-07	2.4e-06	4.2e-06
K02428	rdgB; XTP/dITP diphosphohydrolase	2.66e-05	1.03e-05	3.22e-05	3.58e-05	2.12e-05	1.05e-05	4.01e-05	1.43e-05	4.04e-05	1.26e-05	9.7e-06	1.87e-05	2.78e-05
K02433	gatA, QRSL1; aspartyl-tRNA(Asn)/glutamyl-tRNA(Gln) amidotransferase subunit A	3.12e-05	1.96e-05	3.38e-05	3.3e-05	1.7e-05	1.21e-05	4.37e-05	1.78e-05	3.84e-05	1.08e-05	2.09e-05	3.35e-05	2.03e-05
K02434	gatB, PET112; aspartyl-tRNA(Asn)/glutamyl-tRNA(Gln) amidotransferase subunit B	3.64e-05	2.1e-05	3.93e-05	3.57e-05	2.06e-05	1.32e-05	5.2e-05	2.08e-05	5.47e-05	1.51e-05	2.53e-05	4.39e-05	2.71e-05
K02435	gatC, GATC; aspartyl-tRNA(Asn)/glutamyl-tRNA(Gln) amidotransferase subunit C	2.18e-05	9.7e-06	1.72e-05	2.8e-05	1.34e-05	8.5e-06	2.87e-05	9.6e-06	3.97e-05	7.4e-06	9.4e-06	2.03e-05	1.72e-05
K02437	gcvH, GCSH; glycine cleavage system H protein	2.54e-05	1.33e-05	2.88e-05	1.89e-05	9.9e-06	3e-06	2.75e-05	1.09e-05	3.98e-05	1.05e-05	1.63e-05	2.53e-05	1.62e-05
K02438	treX, glgX; glycogen operon protein	0	0	0	0	0	5e-07	0	0	3.5e-06	2.5e-06	0	6e-07	9e-07
K02439	glpE; thiosulfate sulfurtransferase	0	0	0	0	1.8e-06	9e-07	0	1.3e-06	1.7e-06	0	0	6.4e-06	1.5e-06
K02440	GLPF; glycerol uptake facilitator protein	2.54e-05	9.5e-06	2.51e-05	2.49e-05	1.22e-05	5.7e-06	2.7e-05	1.3e-05	3.01e-05	7.1e-06	1.35e-05	3.13e-05	2e-05
K02441	glpG; GlpG protein	6e-07	0	0	0	0	0	0	2e-07	2.2e-06	3e-07	0	3.8e-06	1.7e-06
K02443	glpP; glycerol uptake operon antiterminator	2.05e-05	1.12e-05	2.06e-05	2.27e-05	1e-05	1.21e-05	5.14e-05	2.07e-05	4.47e-05	8.6e-06	2.14e-05	2.47e-05	2.01e-05
K02444	glpR; DeoR family transcriptional regulator, glycerol-3-phosphate regulon repressor	0	5e-07	0	0	0	0	0	0	2.3e-06	4e-07	0	4.1e-06	0
K02445	glpT; MFS transporter, OPA family, glycerol-3-phosphate transporter	4.61e-05	2.66e-05	4.06e-05	5.91e-05	2.78e-05	1.63e-05	5.92e-05	2.12e-05	5.98e-05	1e-05	3.73e-05	6.15e-05	3.66e-05
K02446	glpX; fructose-1,6-bisphosphatase II	0	5e-07	0	0	0	1.7e-06	0	4e-07	1.5e-06	2.9e-06	0	2.6e-06	5e-07
K02450	gspA; general secretion pathway protein A	7e-07	0	8e-07	9e-07	1.7e-06	1.2e-06	0	3e-07	4.3e-06	3.2e-06	0	3.9e-06	2.4e-06
K02451	gspB; general secretion pathway protein B	0	0	8e-07	5e-07	0	0	0	0	1.4e-06	3e-07	7e-07	2.6e-06	3e-07
K02452	gspC; general secretion pathway protein C	0	0	0	4e-07	0	0	3e-07	5e-07	2.4e-06	1e-06	5e-07	2.8e-06	1.3e-06
K02453	gspD; general secretion pathway protein D	0	3e-07	0	3e-07	3.4e-06	0	0	1.3e-06	8.6e-06	1.9e-06	5e-07	6.8e-06	3.6e-06
K02454	gspE; general secretion pathway protein E	0	0	0	9.7e-06	0	2.3e-06	2e-06	0	2.1e-06	6e-07	3e-07	5.1e-06	1.1e-06
K02455	gspF; general secretion pathway protein F	3e-07	0	0	0	0	1.3e-06	0	6e-07	5.1e-06	3e-06	3e-07	6.4e-06	1.7e-06
K02456	gspG; general secretion pathway protein G	0	0	0	0	0	0	0	0	4.9e-06	1.5e-06	0	2.7e-06	6e-07
K02457	gspH; general secretion pathway protein H	0	0	0	1.2e-06	1e-06	0	0	7e-07	6.5e-06	3.1e-06	4e-07	7.1e-06	4e-07
K02458	gspI; general secretion pathway protein I	0	0	0	0	0	3.6e-06	8e-07	0	7.9e-06	0	0	1.8e-06	7e-07
K02459	gspJ; general secretion pathway protein J	0	5e-07	0	0	0	0	4e-07	0	2.2e-06	4e-07	1.6e-06	0	2e-06
K02460	gspK; general secretion pathway protein K	9e-07	0	0	0	6e-07	0	0	0	3.1e-06	2.4e-06	0	3.2e-06	1.4e-06
K02461	gspL; general secretion pathway protein L	2e-07	2e-07	0	0	5e-07	1e-06	0	0	2.4e-06	1.1e-06	0	3e-06	1.6e-06
K02462	gspM; general secretion pathway protein M	0	5e-07	0	0	0	6e-07	0	0	5.6e-06	5e-07	0	1.01e-05	4.8e-06
K02463	gspN; general secretion pathway protein N	0	2.1e-06	0	0	0	6e-07	0	0	5.4e-06	2.2e-06	9e-07	5.7e-06	5e-07
K02469	gyrA; DNA gyrase subunit A	0.0001046	4.53e-05	8.65e-05	8.79e-05	4.24e-05	2.55e-05	9.73e-05	4.29e-05	9.81e-05	2.54e-05	6.69e-05	9e-05	5.71e-05
K02470	gyrB; DNA gyrase subunit B	6.37e-05	3.72e-05	8.92e-05	8.41e-05	3.14e-05	2.05e-05	8.93e-05	3.53e-05	9.57e-05	2.68e-05	4.06e-05	8.64e-05	6.12e-05
K02472	wecC; UDP-N-acetyl-D-mannosaminuronic acid dehydrogenase	4.89e-05	1.71e-05	4.57e-05	4.69e-05	2.8e-05	1.84e-05	6.04e-05	2.39e-05	4.49e-05	1.19e-05	3.27e-05	4.12e-05	3.59e-05
K02478	K02478; two-component system, LytT family, sensor kinase	4e-07	0	0	0	0	1.4e-06	0	2e-07	4.2e-06	8e-07	0	4.4e-06	1e-06
K02483	K02483; two-component system, OmpR family, response regulator	2.82e-05	1.52e-05	3.25e-05	1.63e-05	9.1e-06	1.1e-05	4.66e-05	1.66e-05	3.45e-05	1.21e-05	1.39e-05	2.63e-05	2.67e-05
K02492	hemA; glutamyl-tRNA reductase	3.99e-05	2.58e-05	4.67e-05	5e-05	2.23e-05	1.48e-05	7.14e-05	2.76e-05	4.86e-05	1.99e-05	2.74e-05	5.33e-05	3.85e-05
K02493	hemK, prmC, HEMK; release factor glutamine methyltransferase	3.79e-05	2.45e-05	2.94e-05	2.8e-05	2.11e-05	1.12e-05	8.24e-05	2.01e-05	4.47e-05	1.06e-05	2.13e-05	4.3e-05	2.41e-05
K02494	lolB; outer membrane lipoprotein LolB	0	0	0	0	0	0	0	0	0	0	0	3.9e-06	0
K02495	hemN, hemZ; oxygen-independent coproporphyrinogen III oxidase	3.44e-05	1.35e-05	3.61e-05	2.81e-05	1.69e-05	9.7e-06	4.17e-05	1.17e-05	3.64e-05	9.3e-06	1.67e-05	3.64e-05	2.94e-05
K02496	hemX; uroporphyrin-III C-methyltransferase	2.6e-06	3e-07	3e-07	7e-07	0	6e-07	3e-07	5e-07	6.4e-06	3e-07	0	6.8e-06	4.3e-06
K02498	hemY; HemY protein	9e-07	5e-07	1.1e-06	0	0	0	0	0	1.8e-06	9e-07	9e-07	2.9e-06	9e-07
K02499	yabN; tetrapyrrole methylase family protein / MazG family protein	3.54e-05	1.81e-05	4.97e-05	2.94e-05	2.57e-05	1.47e-05	4.61e-05	1.47e-05	3.88e-05	1.32e-05	1.88e-05	4.23e-05	2.74e-05
K02500	hisF; cyclase	5.57e-05	2.46e-05	3.49e-05	3.93e-05	3.24e-05	2.22e-05	8.24e-05	2.51e-05	5.67e-05	1.26e-05	2.52e-05	3.97e-05	4.3e-05
K02501	hisH; glutamine amidotransferase	2.74e-05	1.72e-05	3.63e-05	4.68e-05	9.1e-06	1.28e-05	5.27e-05	1.86e-05	5.39e-05	1.72e-05	3.23e-05	3.23e-05	3.92e-05
K02503	HINT1, hinT, hit; histidine triad (HIT) family protein	3.86e-05	1.99e-05	5.76e-05	2.66e-05	7.3e-06	7.4e-06	5.05e-05	1.57e-05	3.92e-05	8.9e-06	1.9e-05	3.75e-05	2.54e-05
K02517	lpxL, htrB; Kdo2-lipid IVA lauroyltransferase	0	3e-06	0	1.8e-06	0	8e-07	0	5.8e-06	6.8e-06	3.9e-06	2.6e-06	8.2e-06	7.4e-06
K02518	infA; translation initiation factor IF-1	2.26e-05	1.1e-05	2.51e-05	3.58e-05	1.46e-05	1.3e-06	3.5e-05	2.19e-05	3.12e-05	6.1e-06	1.63e-05	4.81e-05	2.93e-05
K02519	infB, MTIF2; translation initiation factor IF-2	5.27e-05	3.83e-05	4.27e-05	6.81e-05	3.13e-05	2.47e-05	8.16e-05	3.53e-05	7.42e-05	1.96e-05	4.02e-05	5.3e-05	4.06e-05
K02520	infC, MTIF3; translation initiation factor IF-3	2.9e-05	2.33e-05	3.94e-05	3.85e-05	1.86e-05	1.4e-05	5.63e-05	2.87e-05	3.06e-05	1.74e-05	2.18e-05	4.04e-05	1.95e-05
K02521	ilvY; LysR family transcriptional regulator, positive regulator for ilvC	6e-07	0	7e-07	0	7e-07	2.8e-06	0	5e-07	9.9e-06	5e-07	0	7.1e-06	1.2e-06
K02523	ispB; octaprenyl-diphosphate synthase	2e-07	5e-07	3e-07	0	1.2e-06	0	0	0	3.7e-06	3e-06	0	3.9e-06	1.7e-06
K02527	kdtA, waaA; 3-deoxy-D-manno-octulosonic-acid transferase	0	0	0	0	2e-06	0	0	0	0	1.5e-06	0	2e-06	0
K02528	ksgA; 16S rRNA (adenine1518-N6/adenine1519-N6)-dimethyltransferase	2.92e-05	1.27e-05	2.95e-05	4.26e-05	1.37e-05	1.22e-05	4.76e-05	1.3e-05	3.71e-05	1.5e-05	1.96e-05	3.28e-05	1.95e-05
K02529	lacI, galR; LacI family transcriptional regulator	9.12e-05	4.12e-05	8.35e-05	8.47e-05	3.97e-05	3.32e-05	0.0001425	3.72e-05	0.0001038	4.66e-05	5.27e-05	8.93e-05	7.04e-05
K02530	lacR; DeoR family transcriptional regulator, lactose phosphotransferase system repressor	3.48e-05	1.48e-05	2.66e-05	3.18e-05	1.94e-05	1.19e-05	4e-05	1.84e-05	3.2e-05	1.43e-05	2.68e-05	2.84e-05	2.19e-05
K02535	lpxC; UDP-3-O-[3-hydroxymyristoyl] N-acetylglucosamine deacetylase	0	8e-07	0	0	1.7e-06	8e-07	0	0	2.1e-06	0	0	8e-07	7e-07
K02536	lpxD; UDP-3-O-[3-hydroxymyristoyl] glucosamine N-acyltransferase	0	0	0	0	6e-07	0	0	0	5.9e-06	1.8e-06	0	2.1e-06	1.6e-06
K02545	mecA; penicillin-binding protein 2 prime	4.81e-05	2.33e-05	1.76e-05	4.08e-05	2.89e-05	1.43e-05	7.28e-05	2.47e-05	4.95e-05	1.43e-05	2.58e-05	5.19e-05	4.12e-05
K02546	mecI; BlaI family transcriptional regulator, methicillin resistance regulatory protein	1.46e-05	2.3e-06	1e-06	4e-06	1.17e-05	5.9e-06	2.5e-06	8e-07	2.2e-06	8.2e-06	5.6e-06	2.5e-06	5.7e-06
K02547	mecR1; methicillin resistance protein	6.58e-05	1.03e-05	1.34e-05	3.26e-05	2.04e-05	1.67e-05	5.03e-05	2e-05	4.38e-05	1.34e-05	2.66e-05	4.8e-05	3.34e-05
K02548	menA; 1,4-dihydroxy-2-naphthoate octaprenyltransferase	4.07e-05	1.57e-05	3.58e-05	3.27e-05	1.99e-05	1.2e-05	5.89e-05	2.3e-05	3.57e-05	1.67e-05	1.44e-05	3.18e-05	2.95e-05
K02549	menC; O-succinylbenzoate synthase	3.74e-05	1.36e-05	4.33e-05	3.43e-05	1.6e-05	1.29e-05	4.59e-05	1.85e-05	2.84e-05	1.46e-05	2.13e-05	2.57e-05	2.66e-05
K02551	menD; 2-succinyl-5-enolpyruvyl-6-hydroxy-3-cyclohexene-1-carboxylate synthase	3.59e-05	2.6e-05	3.37e-05	5.7e-05	2.46e-05	1.68e-05	6.25e-05	1.52e-05	6.13e-05	1.14e-05	2.38e-05	5.84e-05	2.45e-05
K02552	menF; menaquinone-specific isochorismate synthase	3.83e-05	1.68e-05	3.01e-05	4.86e-05	1.71e-05	1.27e-05	4.83e-05	2.61e-05	5.63e-05	1.82e-05	2.55e-05	5.98e-05	3.08e-05
K02553	rraA, menG; regulator of ribonuclease activity A	9e-07	0	0	0	0	0	0	0	4.6e-06	3.8e-06	0	2.2e-06	0
K02556	motA; chemotaxis protein MotA	0	0	0	1.1e-06	0	0	0	0	2.7e-06	0	0	1.4e-06	8e-07
K02557	motB; chemotaxis protein MotB	0	0	0	0	0	9e-07	4e-07	7e-07	6e-07	3e-06	4e-07	1.8e-06	2.6e-06
K02558	mpl; UDP-N-acetylmuramate: L-alanyl-gamma-D-glutamyl-meso-diaminopimelate ligase	4e-07	0	0	6e-07	5e-07	0	0	0	3.8e-06	1.7e-06	9e-07	4.9e-06	9e-07
K02560	lpxM, msbB; lauroyl-Kdo2-lipid IVA myristoyltransferase	0	0	0	0	6e-07	1.1e-06	0	0	1.1e-06	9e-07	0	5.8e-06	5e-07
K02562	mtlR; mannitol operon repressor	1.6e-06	0	0	0	0	0	0	0	6.4e-06	0	0	2e-06	0
K02563	murG; UDP-N-acetylglucosamine--N-acetylmuramyl-(pentapeptide) pyrophosphoryl-undecaprenol N-acetylglucosamine transferase	2.98e-05	1.44e-05	3.43e-05	3.73e-05	1.71e-05	1.19e-05	6.52e-05	1.14e-05	3.49e-05	1.42e-05	2.67e-05	4.49e-05	3.18e-05
K02564	nagB, GNPDA; glucosamine-6-phosphate deaminase	4.13e-05	1.23e-05	3.13e-05	3.51e-05	1.47e-05	1.48e-05	5.34e-05	1.96e-05	3.3e-05	1.64e-05	2.27e-05	3.19e-05	2.25e-05
K02565	nagC; N-acetylglucosamine repressor	0	0	0	8e-07	0	2e-06	0	5e-07	3.7e-06	1.6e-06	0	4.4e-06	2.8e-06
K02567	napA; periplasmic nitrate reductase NapA	0	1.9e-06	0	0	0	3e-07	0	5e-07	3.3e-06	0	6e-07	3.2e-06	3.6e-06
K02571	napE; periplasmic nitrate reductase NapE	0	3e-06	0	0	0	0	0	1.2e-06	0	0	0	0	2.6e-06
K02573	napG; ferredoxin-type protein NapG	6e-07	0	0	0	0	2.9e-06	0	1.1e-06	5e-06	1.4e-06	0	1.4e-06	0
K02574	napH; ferredoxin-type protein NapH	0	0	5e-07	2.1e-06	0	0	0	0	3e-06	0	0	1.4e-06	8e-07
K02600	nusA; N utilization substance protein A	4.21e-05	2.47e-05	4.8e-05	4.06e-05	2.21e-05	7.9e-06	4.18e-05	1.43e-05	4.86e-05	1.49e-05	1.67e-05	3.97e-05	2.3e-05
K02601	nusG; transcriptional antiterminator NusG	3.36e-05	1.82e-05	3.57e-05	2.46e-05	1.53e-05	1.09e-05	3.97e-05	1.75e-05	3.63e-05	1.36e-05	1.73e-05	2.61e-05	2.23e-05
K02619	pabC; 4-amino-4-deoxychorismate lyase	3.41e-05	1.89e-05	3.05e-05	3.86e-05	2.46e-05	7.3e-06	5.87e-05	1.82e-05	3.64e-05	2.02e-05	2.32e-05	4.25e-05	2.99e-05
K02621	parC; topoisomerase IV subunit A	4.49e-05	2.53e-05	4.25e-05	6.54e-05	2.28e-05	2.26e-05	6.48e-05	2.66e-05	6.85e-05	2.32e-05	3.03e-05	6.04e-05	3.48e-05
K02622	parE; topoisomerase IV subunit B	3.5e-05	2.46e-05	4.55e-05	5.2e-05	1.77e-05	2.04e-05	5.77e-05	2.91e-05	6.04e-05	1.71e-05	2.54e-05	4.36e-05	2.99e-05
K02647	cdaR; carbohydrate diacid regulator	2e-07	0	0	0	0	0	0	2e-07	2.8e-06	1.2e-06	0	1.6e-06	4e-07
K02650	pilA; type IV pilus assembly protein PilA	0	0	2.9e-06	0	0	0	0	2.1e-06	1.9e-06	0	0	3e-06	0
K02651	flp, pilA; pilus assembly protein Flp/PilA	0	3.1e-06	0	0	0	0	0	0	4.3e-06	1.3e-06	1.4e-06	0	0
K02652	pilB; type IV pilus assembly protein PilB	5e-07	6e-07	0	0	7e-07	0	0	0	4.8e-06	1.5e-06	3e-07	4.8e-06	3.7e-06
K02653	pilC; type IV pilus assembly protein PilC	0	0	0	0	5e-07	0	0	7e-07	4.3e-06	0	0	4.7e-06	3.7e-06
K02654	pilD, pppA; leader peptidase (prepilin peptidase) / N-methyltransferase	6e-07	0	0	0	0	0	0	0	3.1e-06	3.3e-06	0	6e-06	6e-07
K02655	pilE; type IV pilus assembly protein PilE	0	0	0	0	0	7e-07	0	2.1e-06	3.7e-06	0	0	3.7e-06	6e-07
K02662	pilM; type IV pilus assembly protein PilM	1.1e-06	0	0	0	0	9e-07	0	0	5.1e-06	4e-06	0	1.8e-06	1.1e-06
K02663	pilN; type IV pilus assembly protein PilN	8e-07	5e-07	0	0	0	0	4e-07	1.4e-06	1.3e-06	8e-07	1.2e-06	2.5e-06	8e-07
K02664	pilO; type IV pilus assembly protein PilO	0	4e-07	5e-07	0	0	1e-06	4e-07	0	2.2e-06	0	0	2e-06	2.4e-06
K02665	pilP; type IV pilus assembly protein PilP	0	1e-06	0	0	0	1.1e-06	0	0	1.1e-06	1.7e-06	0	0	5e-07
K02666	pilQ; type IV pilus assembly protein PilQ	0	0	2.1e-06	6e-07	1.8e-06	1e-06	4e-07	0	6.2e-06	3e-07	4e-07	2.4e-06	9e-07
K02669	pilT; twitching motility protein PilT	1e-06	4e-07	0	8.5e-06	2.2e-06	5.1e-06	9.4e-06	3e-07	5e-07	0	0	0	0
K02670	pilU; twitching motility protein PilU	0	0	0	8.5e-06	5e-07	2.1e-06	2.8e-06	0	3e-06	3.1e-06	0	0	0
K02671	pilV; type IV pilus assembly protein PilV	6e-07	0	0	0	0	0	0	0	9e-07	0	0	2.8e-06	6e-07
K02686	priB; primosomal replication protein N	0	9e-07	0	2.2e-06	0	0	0	0	2.4e-06	0	0	5.8e-06	1.6e-06
K02687	prmA; ribosomal protein L11 methyltransferase	1.98e-05	1.79e-05	2.98e-05	4.38e-05	1.3e-05	1.68e-05	2.79e-05	1.97e-05	4.67e-05	1.03e-05	1.62e-05	3.57e-05	1.93e-05
K02689	psaA; photosystem I P700 chlorophyll a apoprotein A1	0	0	0	4.1e-06	1.2e-06	3.6e-06	1.1e-06	0	0	9e-07	0	0	0
K02690	psaB; photosystem I P700 chlorophyll a apoprotein A2	0	0	0	0	9e-07	5.2e-06	1.6e-06	0	0	0	0	0	0
K02706	psbD; photosystem II P680 reaction center D2 protein	0	0	0	1.33e-05	1.2e-06	2.3e-06	3e-07	3e-07	3e-07	0	3e-07	0	1.3e-06
K02742	sprT; SprT protein	5e-07	0	0	0	0	0	0	0	4.1e-06	4e-07	5e-07	1.2e-06	0
K02749	PTS-Arb-EIIB, glvB; PTS system, arbutin-like IIB component	5.14e-05	2.66e-05	5.62e-05	5.12e-05	2.73e-05	2.5e-05	7.81e-05	3.3e-05	5.81e-05	1.99e-05	3.19e-05	4.6e-05	2.86e-05
K02755	PTS-Bgl-EIIA, bglF; PTS system, beta-glucosides-specific IIA component	2.88e-05	1.65e-05	2.79e-05	1.41e-05	1.67e-05	2.01e-05	5.52e-05	7.5e-06	2.86e-05	1.18e-05	1.7e-05	2.17e-05	3.36e-05
K02759	PTS-Cel-EIIA, celC; PTS system, cellobiose-specific IIA component	0	0	0	0	9e-07	9e-07	0	0	3.6e-06	0	8e-07	9e-07	0
K02760	PTS-Cel-EIIB, celA; PTS system, cellobiose-specific IIB component	0	0	0	0	0	1.9e-06	0	7e-07	1.2e-06	1.5e-06	0	1.9e-06	0
K02761	PTS-Cel-EIIC, celB; PTS system, cellobiose-specific IIC component	0	4e-07	0	0	9e-07	6e-07	0	3e-07	5e-06	9e-07	0	3.8e-06	2.2e-06
K02763	PTS-Dgl-EIIA, gamP; PTS system, D-glucosamine-specific IIA component	9.98e-05	5.16e-05	0.0001008	9.76e-05	4.93e-05	3.13e-05	0.0001327	5.33e-05	0.0001276	4.06e-05	6.91e-05	0.0001002	9.2e-05
K02768	PTS-Fru-EIIA, fruB; PTS system, fructose-specific IIA component	0.000114	5.96e-05	0.0001338	0.000102	6.23e-05	4.23e-05	0.000145	5.38e-05	0.0001295	3.67e-05	7.35e-05	0.0001085	8.96e-05
K02773	PTS-Gat-EIIA, gatA; PTS system, galactitol-specific IIA component	3.82e-05	1.91e-05	3.1e-05	2.44e-05	1.38e-05	1.33e-05	6.75e-05	2.91e-05	4.41e-05	1.2e-05	2.33e-05	4.43e-05	2.06e-05
K02774	PTS-Gat-EIIB, gatB; PTS system, galactitol-specific IIB component	2.45e-05	1.24e-05	4.14e-05	2.81e-05	1.66e-05	1.23e-05	4.67e-05	1.64e-05	3.58e-05	6.4e-06	2.73e-05	3.77e-05	3.23e-05
K02775	PTS-Gat-EIIC, gatC; PTS system, galactitol-specific IIC component	4.79e-05	1.42e-05	4.99e-05	4.05e-05	2.13e-05	1.43e-05	5.15e-05	1.89e-05	4.97e-05	1.22e-05	2.94e-05	5.09e-05	2.98e-05
K02777	PTS-Glc-EIIA, crr; PTS system, glucose-specific IIA component	1.46e-05	2.15e-05	1.56e-05	1.47e-05	1.21e-05	8e-06	2.29e-05	1.34e-05	2.8e-05	5.3e-06	1.81e-05	1.87e-05	1.56e-05
K02778	PTS-Glc-EIIB, ptsG; PTS system, glucose-specific IIB component	1.4e-06	4.4e-06	9e-07	0	0	2.7e-06	0	1.3e-06	6.6e-06	7e-07	0	4.6e-06	1.9e-06
K02784	PTS-HPR.PTSH, ptsH; phosphocarrier protein HPr	0	3.1e-06	0	0	1.1e-06	1.1e-06	0	8e-07	2.9e-06	0	0	0	9e-07
K02786	PTS-Lac-EIIA, lacF; PTS system, lactose-specific IIA component	1.89e-05	1.28e-05	3.89e-05	2.83e-05	1.39e-05	9.1e-06	2.54e-05	9.3e-06	3.03e-05	6.4e-06	1.68e-05	2.91e-05	1.67e-05
K02787	PTS-Lac-EIIB, lacE; PTS system, lactose-specific IIB component	3.29e-05	1.62e-05	3.09e-05	2.92e-05	1.66e-05	1.23e-05	4.47e-05	2.01e-05	3.51e-05	1.56e-05	1.82e-05	2.62e-05	2.31e-05
K02790	PTS-Mal-EIIB, malX; PTS system, maltose and glucose-specific IIB component	4.52e-05	1.52e-05	3.5e-05	3.43e-05	2.15e-05	1.71e-05	5.75e-05	2e-05	5.24e-05	1.22e-05	2.01e-05	4.74e-05	3.38e-05
K02798	PTS-Mtl-EIIA, mtlA; PTS system, mannitol-specific IIA component	2.55e-05	1.59e-05	3.72e-05	3.26e-05	1.82e-05	1.19e-05	4.09e-05	1.92e-05	4.48e-05	1.22e-05	1.8e-05	4.03e-05	3.11e-05
K02799	PTS-Mtl-EIIB, mtlA; PTS system, mannitol-specific IIB component	3.19e-05	2.39e-05	4.31e-05	4.47e-05	1.96e-05	1.65e-05	6.89e-05	2.22e-05	5.25e-05	1.19e-05	3.06e-05	3.65e-05	2.4e-05
K02803	PTS-Nag-EIIB, nagE; PTS system, N-acetylglucosamine-specific IIB component	4.12e-05	2.3e-05	4.72e-05	5e-05	1.31e-05	1.82e-05	6.91e-05	2.47e-05	5.64e-05	2.32e-05	3.79e-05	6.6e-05	3.51e-05
K02805	wecE, rffA; dTDP-4-amino-4,6-dideoxygalactose transaminase	0	0	0	0	3e-07	0	0	4e-07	2.9e-06	0	0	2.5e-06	2.7e-06
K02806	PTS-Ntr-EIIA, ptsN; PTS system, nitrogen regulatory IIA component	0	3.6e-06	1.6e-06	9e-07	0	0	0	0	3.3e-06	4.1e-06	0	7e-07	5e-07
K02809	PTS-Scr-EIIB, scrA; PTS system, sucrose-specific IIB component	7.66e-05	4.13e-05	0.000104	0.0001236	4.86e-05	5.26e-05	0.0001382	6.51e-05	0.000153	4.38e-05	4.87e-05	0.0001111	6.51e-05
K02818	PTS-Tre-EIIB, treB; PTS system, trehalose-specific IIB component	3.79e-05	1.55e-05	4.88e-05	3.02e-05	1.6e-05	1.11e-05	4.39e-05	1.88e-05	3.68e-05	9.5e-06	1.9e-05	3.52e-05	3.63e-05
K02821	PTS-Ula-EIIA, ulaC, sgaA; PTS system, ascorbate-specific IIA component	2.34e-05	1.44e-05	1.89e-05	2.79e-05	7.2e-06	6.4e-06	3.74e-05	1.73e-05	2.21e-05	6.6e-06	2.47e-05	3.56e-05	3.27e-05
K02822	PTS-Ula-EIIB, ulaB, sgaB; PTS system, ascorbate-specific IIB component	2.65e-05	9.4e-06	2.94e-05	3.1e-05	9.2e-06	1.2e-05	2.78e-05	6.6e-06	2.6e-05	7.8e-06	1.17e-05	1.54e-05	1.41e-05
K02824	pyrP, uraA; uracil permease	3.89e-05	1.85e-05	3.63e-05	4.87e-05	1.92e-05	1.81e-05	7.22e-05	2.96e-05	6.3e-05	8.7e-06	2.22e-05	4.86e-05	4.46e-05
K02825	pyrR; pyrimidine operon attenuation protein / uracil phosphoribosyltransferase	2.36e-05	1.57e-05	1.26e-05	2.17e-05	1.21e-05	1.19e-05	3.43e-05	9.1e-06	2.49e-05	6.8e-06	1.49e-05	2.55e-05	1.53e-05
K02826	qoxA; cytochrome aa3-600 menaquinol oxidase subunit II	3.54e-05	1.67e-05	3.68e-05	2.71e-05	1.46e-05	1.1e-05	3.9e-05	1.33e-05	3.42e-05	9.8e-06	1.62e-05	3.4e-05	1.88e-05
K02827	qoxB; cytochrome aa3-600 menaquinol oxidase subunit I	3.2e-05	1.76e-05	3.54e-05	3.85e-05	1.29e-05	1.24e-05	4.71e-05	1.65e-05	4.64e-05	1.17e-05	2.31e-05	3.18e-05	2.58e-05
K02828	qoxC; cytochrome aa3-600 menaquinol oxidase subunit III	1.94e-05	1.41e-05	2.58e-05	1.78e-05	1.2e-05	8.5e-06	3.29e-05	1.03e-05	2.2e-05	9.2e-06	1.14e-05	2.12e-05	1.72e-05
K02829	qoxD; cytochrome aa3-600 menaquinol oxidase subunit IV	1.21e-05	3.7e-06	1.89e-05	1.68e-05	9e-06	5.9e-06	2.55e-05	9.3e-06	2.35e-05	5.4e-06	1.8e-05	1.91e-05	1.39e-05
K02834	rbfA; ribosome-binding factor A	2.7e-05	1.19e-05	2.51e-05	2.49e-05	4.4e-06	9.4e-06	3.18e-05	1.49e-05	2.69e-05	9.6e-06	1.76e-05	1.74e-05	1.53e-05
K02835	prfA, MTRF1, MRF1; peptide chain release factor 1	3.69e-05	1.38e-05	2.87e-05	2.99e-05	1.75e-05	1.19e-05	5.23e-05	1.3e-05	3.47e-05	9.9e-06	2.1e-05	2.49e-05	1.91e-05
K02836	prfB; peptide chain release factor 2	3.97e-05	2.32e-05	4.01e-05	3.88e-05	2.37e-05	8e-06	5.55e-05	1.69e-05	4.46e-05	1.78e-05	2.14e-05	4.13e-05	2.82e-05
K02837	prfC; peptide chain release factor 3	4.77e-05	5.04e-05	5.73e-05	7.33e-05	3.31e-05	3.78e-05	5.73e-05	5.12e-05	8.99e-05	4.05e-05	6.21e-05	6.87e-05	5.74e-05
K02838	frr, MRRF, RRF; ribosome recycling factor	2.12e-05	1.43e-05	2.81e-05	1.83e-05	1.92e-05	7.7e-06	2.49e-05	1.01e-05	2.87e-05	1.03e-05	1.24e-05	1.74e-05	2.11e-05
K02843	waaF, rfaF; heptosyltransferase II	0	0	0	3e-07	0	5e-07	2e-07	0	2.1e-06	0	1.3e-06	3.3e-06	1.6e-06
K02851	wecA, tagO, rfe; UDP-GlcNAc:undecaprenyl-phosphate GlcNAc-1-phosphate transferase	2.02e-05	1.76e-05	3.61e-05	2.49e-05	2.53e-05	9.6e-06	4.7e-05	1.31e-05	3.33e-05	1.64e-05	2.13e-05	2.77e-05	2.38e-05
K02858	ribB, RIB3; 3,4-dihydroxy 2-butanone 4-phosphate synthase	5e-07	0	0	0	0	7e-07	0	0	1.3e-06	3.1e-06	0	3.3e-06	0
K02860	rimM; 16S rRNA processing protein RimM	1.74e-05	2.15e-05	1.82e-05	1.62e-05	8.1e-06	1.15e-05	2.98e-05	6.9e-06	3.34e-05	6e-06	1.9e-05	2.25e-05	2.23e-05
K02863	RP-L1, MRPL1, rplA; large subunit ribosomal protein L1	4.93e-05	1.91e-05	2.79e-05	2.59e-05	1.63e-05	1.31e-05	3.61e-05	1.87e-05	4.08e-05	1.51e-05	2.53e-05	3.84e-05	2.1e-05
K02864	RP-L10, MRPL10, rplJ; large subunit ribosomal protein L10	3.53e-05	1.87e-05	2.9e-05	1.71e-05	2.22e-05	6.3e-06	3.52e-05	1.75e-05	3.22e-05	1.21e-05	1.24e-05	3.69e-05	1.78e-05
K02867	RP-L11, MRPL11, rplK; large subunit ribosomal protein L11	2.67e-05	1.58e-05	2.32e-05	4.09e-05	1.24e-05	1.01e-05	3.38e-05	1.57e-05	3.8e-05	1.16e-05	2.03e-05	2.28e-05	2.69e-05
K02871	RP-L13, MRPL13, rplM; large subunit ribosomal protein L13	2.64e-05	1.83e-05	3.7e-05	1.86e-05	1.26e-05	1.24e-05	2.62e-05	9e-06	3.9e-05	1.02e-05	2.07e-05	3.21e-05	2.55e-05
K02874	RP-L14, MRPL14, rplN; large subunit ribosomal protein L14	2.62e-05	2.6e-05	2.43e-05	2.65e-05	2.36e-05	1.08e-05	3.88e-05	1.07e-05	2.71e-05	1.09e-05	1.61e-05	3.4e-05	2.38e-05
K02876	RP-L15, MRPL15, rplO; large subunit ribosomal protein L15	2.05e-05	2.03e-05	3.29e-05	1.99e-05	2.13e-05	1.17e-05	3.75e-05	1.35e-05	3.74e-05	1.02e-05	2.25e-05	2.17e-05	2.62e-05
K02878	RP-L16, MRPL16, rplP; large subunit ribosomal protein L16	2.76e-05	1.12e-05	2.19e-05	3.3e-05	1.87e-05	1.12e-05	4.81e-05	1.82e-05	3.83e-05	1.24e-05	1.48e-05	2.57e-05	1.32e-05
K02879	RP-L17, MRPL17, rplQ; large subunit ribosomal protein L17	1.74e-05	1.1e-05	3.78e-05	3.53e-05	1.49e-05	9.1e-06	4.21e-05	7.8e-06	3.44e-05	1.46e-05	1.82e-05	3.13e-05	3.5e-05
K02881	RP-L18, MRPL18, rplR; large subunit ribosomal protein L18	3.22e-05	2.49e-05	2.45e-05	2.68e-05	1.27e-05	1.02e-05	3.7e-05	1.71e-05	5.27e-05	9.7e-06	2.15e-05	3.89e-05	2.31e-05
K02884	RP-L19, MRPL19, rplS; large subunit ribosomal protein L19	3.09e-05	8.4e-06	2.64e-05	1.86e-05	1.9e-05	4.1e-06	3.13e-05	1.78e-05	2.43e-05	1.02e-05	1.7e-05	2.75e-05	1.28e-05
K02886	RP-L2, MRPL2, rplB; large subunit ribosomal protein L2	4.92e-05	2.62e-05	2.68e-05	4e-05	2.04e-05	1.53e-05	4.4e-05	1.82e-05	4.74e-05	1.84e-05	2.32e-05	3.34e-05	2.35e-05
K02887	RP-L20, MRPL20, rplT; large subunit ribosomal protein L20	2.64e-05	1.69e-05	1.7e-05	3.59e-05	7.3e-06	1.12e-05	3.05e-05	1.26e-05	3.11e-05	8.7e-06	1.6e-05	1.88e-05	2.14e-05
K02888	RP-L21, MRPL21, rplU; large subunit ribosomal protein L21	1.98e-05	1.03e-05	2.15e-05	2.01e-05	6.5e-06	4.6e-06	3.06e-05	9.4e-06	2.76e-05	1.08e-05	1.78e-05	3.4e-05	1.54e-05
K02890	RP-L22, MRPL22, rplV; large subunit ribosomal protein L22	2.13e-05	1.99e-05	2.06e-05	2.68e-05	1.31e-05	1.21e-05	4.47e-05	1.53e-05	3.65e-05	7e-06	1.08e-05	4.36e-05	2.64e-05
K02892	RP-L23, MRPL23, rplW; large subunit ribosomal protein L23	2.73e-05	2.51e-05	3.25e-05	2.6e-05	1.69e-05	1.43e-05	3.33e-05	1.89e-05	3.75e-05	7.3e-06	1.45e-05	4.12e-05	3.01e-05
K02895	RP-L24, MRPL24, rplX; large subunit ribosomal protein L24	2.15e-05	1.18e-05	3.82e-05	3.7e-05	1.09e-05	1.08e-05	3.45e-05	1.25e-05	3.31e-05	7e-06	1.57e-05	4.51e-05	1.94e-05
K02897	RP-L25, rplY; large subunit ribosomal protein L25	3.42e-05	2.05e-05	4.2e-05	2.57e-05	1.83e-05	7.2e-06	3.7e-05	1.65e-05	3.23e-05	1.45e-05	2.31e-05	3.13e-05	3.39e-05
K02899	RP-L27, MRPL27, rpmA; large subunit ribosomal protein L27	1.65e-05	2.12e-05	3.75e-05	2.06e-05	1.12e-05	9.1e-06	3.94e-05	7.3e-06	2.75e-05	4.7e-06	1.09e-05	1.55e-05	2.26e-05
K02902	RP-L28, MRPL28, rpmB; large subunit ribosomal protein L28	1.12e-05	8.3e-06	2.91e-05	2.59e-05	3.1e-06	1.19e-05	2.84e-05	1.51e-05	2.69e-05	8.3e-06	1.39e-05	3.19e-05	6.1e-06
K02904	RP-L29, rpmC; large subunit ribosomal protein L29	2.69e-05	1.31e-05	1.51e-05	3.89e-05	1.38e-05	4.1e-06	2.68e-05	1.29e-05	2.66e-05	6.4e-06	1.36e-05	2.97e-05	1.92e-05
K02906	RP-L3, MRPL3, rplC; large subunit ribosomal protein L3	3.16e-05	1.26e-05	2.31e-05	2.71e-05	1.27e-05	8.6e-06	3.93e-05	1.86e-05	3.02e-05	1.08e-05	1.37e-05	3.1e-05	1.68e-05
K02907	RP-L30, MRPL30, rpmD; large subunit ribosomal protein L30	3.27e-05	1.34e-05	2.73e-05	1.63e-05	1.61e-05	7.9e-06	2.7e-05	1.97e-05	3.19e-05	1.36e-05	1.98e-05	3.26e-05	2.38e-05
K02909	RP-L31, rpmE; large subunit ribosomal protein L31	2.51e-05	1.47e-05	3.75e-05	2.7e-05	1.04e-05	6.7e-06	4.25e-05	9e-06	2.8e-05	1.31e-05	3.02e-05	2.93e-05	2.35e-05
K02911	RP-L32, MRPL32, rpmF; large subunit ribosomal protein L32	2.84e-05	1.07e-05	2.66e-05	1.31e-05	8.3e-06	6.6e-06	4.26e-05	3.6e-06	2.34e-05	9e-06	1.23e-05	1.51e-05	6.8e-06
K02913	RP-L33, MRPL33, rpmG; large subunit ribosomal protein L33	4.09e-05	2.12e-05	3.09e-05	1.52e-05	3.1e-05	7.1e-06	9.2e-05	1.51e-05	4.55e-05	7.4e-06	3.33e-05	3.85e-05	3.13e-05
K02914	RP-L34, MRPL34, rpmH; large subunit ribosomal protein L34	2.16e-05	2.47e-05	2.46e-05	2.78e-05	1.52e-05	7.5e-06	4.34e-05	2.31e-05	3.77e-05	1.6e-05	1.87e-05	3.68e-05	2.97e-05
K02916	RP-L35, MRPL35, rpmI; large subunit ribosomal protein L35	1.52e-05	1.62e-05	2.44e-05	1.95e-05	7.1e-06	1.58e-05	2.16e-05	1.24e-05	1.84e-05	7.8e-06	2.47e-05	3.75e-05	1.76e-05
K02919	RP-L36, MRPL36, rpmJ; large subunit ribosomal protein L36	1.86e-05	7e-06	3.8e-05	1.72e-05	2.8e-05	1.5e-05	3.36e-05	1.28e-05	2.76e-05	5.9e-06	1.04e-05	1.8e-05	1.46e-05
K02926	RP-L4, MRPL4, rplD; large subunit ribosomal protein L4	2.72e-05	2.31e-05	3.16e-05	1.99e-05	9.5e-06	1.02e-05	3.89e-05	1.11e-05	4.07e-05	8.5e-06	1.6e-05	3.54e-05	1.9e-05
K02931	RP-L5, MRPL5, rplE; large subunit ribosomal protein L5	4.21e-05	2.29e-05	4.62e-05	4.2e-05	2.03e-05	1.71e-05	5.11e-05	2.36e-05	4.8e-05	3.8e-06	1.54e-05	5.32e-05	2.75e-05
K02933	RP-L6, MRPL6, rplF; large subunit ribosomal protein L6	4.66e-05	3.16e-05	3.77e-05	4.97e-05	2.34e-05	1.82e-05	4.75e-05	2.05e-05	5.2e-05	1.04e-05	2.64e-05	5.02e-05	3.09e-05
K02935	RP-L7, MRPL12, rplL; large subunit ribosomal protein L7/L12	2.36e-05	1.23e-05	3.13e-05	2.48e-05	1.81e-05	1.16e-05	4.22e-05	1.41e-05	3.06e-05	1.45e-05	2.19e-05	3.09e-05	1.8e-05
K02939	RP-L9, MRPL9, rplI; large subunit ribosomal protein L9	2.32e-05	2.09e-05	3.36e-05	3.51e-05	2.6e-05	8.9e-06	4.86e-05	1.91e-05	3.68e-05	2.04e-05	2.02e-05	3.2e-05	2.81e-05
K02945	RP-S1, rpsA; small subunit ribosomal protein S1	2.65e-05	1.46e-05	2.33e-05	4.55e-05	1.54e-05	1.6e-05	3.81e-05	1.11e-05	3.15e-05	7.9e-06	1.71e-05	2.3e-05	2.16e-05
K02946	RP-S10, MRPS10, rpsJ; small subunit ribosomal protein S10	3.43e-05	1.9e-05	1.22e-05	2.11e-05	2.44e-05	1.29e-05	4.3e-05	1.48e-05	2.7e-05	1.01e-05	1.54e-05	3.12e-05	2.91e-05
K02948	RP-S11, MRPS11, rpsK; small subunit ribosomal protein S11	2.48e-05	2.54e-05	2.74e-05	4.11e-05	1.19e-05	4.4e-06	2.88e-05	1.07e-05	4.22e-05	1.26e-05	1.4e-05	3.83e-05	2.19e-05
K02950	RP-S12, MRPS12, rpsL; small subunit ribosomal protein S12	3.99e-05	2.78e-05	3.19e-05	3.94e-05	1.45e-05	7.3e-06	4.01e-05	1.53e-05	3.55e-05	1.13e-05	3.05e-05	3.47e-05	2.67e-05
K02952	RP-S13, rpsM; small subunit ribosomal protein S13	2.96e-05	1.76e-05	3.87e-05	3.04e-05	1.43e-05	9.4e-06	4.54e-05	1.83e-05	2.32e-05	1.58e-05	1.37e-05	3.45e-05	2.4e-05
K02954	RP-S14, MRPS14, rpsN; small subunit ribosomal protein S14	3.65e-05	1.79e-05	5.43e-05	3.57e-05	2.37e-05	1.77e-05	5.72e-05	3.19e-05	5.69e-05	2.77e-05	3.36e-05	4.95e-05	3.6e-05
K02956	RP-S15, MRPS15, rpsO; small subunit ribosomal protein S15	2.85e-05	8.8e-06	1.48e-05	2.26e-05	6.8e-06	6.9e-06	3e-05	1.54e-05	2.86e-05	1.31e-05	1.22e-05	2.14e-05	2.16e-05
K02959	RP-S16, MRPS16, rpsP; small subunit ribosomal protein S16	1.71e-05	1.51e-05	1.78e-05	2.38e-05	1.58e-05	8.3e-06	3.79e-05	1.06e-05	2.82e-05	6.6e-06	1.9e-05	2.13e-05	2.08e-05
K02961	RP-S17, MRPS17, rpsQ; small subunit ribosomal protein S17	3.57e-05	2.34e-05	2.96e-05	2.74e-05	1.1e-05	8.6e-06	4.45e-05	2.29e-05	5.06e-05	7.6e-06	2.35e-05	3.44e-05	2.89e-05
K02963	RP-S18, MRPS18, rpsR; small subunit ribosomal protein S18	3.39e-05	1.33e-05	4.28e-05	2.69e-05	1.55e-05	1.06e-05	3.68e-05	1.28e-05	1.98e-05	2.22e-05	2.06e-05	2.77e-05	3.13e-05
K02965	RP-S19, rpsS; small subunit ribosomal protein S19	2.49e-05	1.02e-05	2.39e-05	2.67e-05	1.44e-05	8.7e-06	3.72e-05	1.6e-05	3.71e-05	1.03e-05	1.54e-05	3.71e-05	1.99e-05
K02967	RP-S2, MRPS2, rpsB; small subunit ribosomal protein S2	2.49e-05	2.2e-05	3.83e-05	3.08e-05	1.46e-05	1.32e-05	3.65e-05	1.13e-05	3.05e-05	1.05e-05	1.1e-05	2.43e-05	2.26e-05
K02968	RP-S20, rpsT; small subunit ribosomal protein S20	1.87e-05	5.3e-06	4.01e-05	2.59e-05	9.2e-06	4.5e-06	3.45e-05	1.65e-05	4.03e-05	6.2e-06	4.7e-06	1.97e-05	2.24e-05
K02970	RP-S21, MRPS21, rpsU; small subunit ribosomal protein S21	1.33e-05	1.34e-05	2.78e-05	2.38e-05	1.48e-05	7.8e-06	3.32e-05	1.41e-05	1.94e-05	7.4e-06	2.29e-05	1.98e-05	2.14e-05
K02982	RP-S3, rpsC; small subunit ribosomal protein S3	3.18e-05	1.74e-05	3e-05	2.8e-05	1.55e-05	1.18e-05	2.88e-05	1.91e-05	4.14e-05	8.1e-06	1.6e-05	4.38e-05	2.73e-05
K02986	RP-S4, rpsD; small subunit ribosomal protein S4	4.59e-05	1.2e-05	4.13e-05	4.06e-05	1.15e-05	1.38e-05	3.94e-05	1.97e-05	5.11e-05	1.66e-05	2.12e-05	4.66e-05	2.96e-05
K02988	RP-S5, MRPS5, rpsE; small subunit ribosomal protein S5	2.94e-05	1.57e-05	2.31e-05	3.59e-05	2.32e-05	8.8e-06	2.6e-05	1.16e-05	4.04e-05	1.58e-05	1.85e-05	2.75e-05	3.04e-05
K02990	RP-S6, MRPS6, rpsF; small subunit ribosomal protein S6	3.01e-05	1.69e-05	3.41e-05	4.29e-05	1.66e-05	9.6e-06	4.21e-05	1.19e-05	2.91e-05	1.05e-05	2.33e-05	3.86e-05	2.3e-05
K02992	RP-S7, MRPS7, rpsG; small subunit ribosomal protein S7	2.2e-05	2.55e-05	2.37e-05	3.2e-05	1.43e-05	9.3e-06	3.68e-05	9.5e-06	3.39e-05	1.37e-05	1.95e-05	4.31e-05	2.38e-05
K02994	RP-S8, rpsH; small subunit ribosomal protein S8	3.33e-05	2.22e-05	3.04e-05	3.88e-05	1.66e-05	1e-05	3.27e-05	1.68e-05	2.91e-05	1.48e-05	1.63e-05	3.02e-05	3.02e-05
K02996	RP-S9, MRPS9, rpsI; small subunit ribosomal protein S9	3.46e-05	2.51e-05	4.08e-05	1.68e-05	1.66e-05	1.45e-05	5.26e-05	2.01e-05	5.25e-05	1.97e-05	1.83e-05	3.43e-05	2.49e-05
K03040	rpoA; DNA-directed RNA polymerase subunit alpha	4.86e-05	2.87e-05	4.48e-05	3.74e-05	2.41e-05	1.56e-05	5.52e-05	2.56e-05	5.88e-05	1.72e-05	2.44e-05	4.54e-05	4.63e-05
K03043	rpoB; DNA-directed RNA polymerase subunit beta	6.44e-05	3.59e-05	6.41e-05	7.53e-05	4.04e-05	2.68e-05	9.87e-05	4.28e-05	0.0001015	3.13e-05	5.33e-05	7.99e-05	6.35e-05
K03046	rpoC; DNA-directed RNA polymerase subunit beta'	7.59e-05	3.91e-05	6.11e-05	7.09e-05	3.75e-05	3.38e-05	9.81e-05	4.48e-05	8.81e-05	2.87e-05	4.43e-05	7.82e-05	5.6e-05
K03048	rpoE; DNA-directed RNA polymerase subunit delta	5.43e-05	1.19e-05	3.23e-05	2.45e-05	2.67e-05	1.27e-05	4.27e-05	1.12e-05	2.81e-05	1.63e-05	3.05e-05	2.59e-05	3.51e-05
K03060	rpoZ; DNA-directed RNA polymerase subunit omega	2.37e-05	1.79e-05	1.58e-05	2.24e-05	1.46e-05	7.4e-06	3.03e-05	7.6e-06	2.97e-05	2e-06	1.41e-05	2.55e-05	1.95e-05
K03070	secA; preprotein translocase subunit SecA	0.0001028	5.28e-05	0.0001034	9.23e-05	4.87e-05	3.26e-05	0.0001155	3.95e-05	9.71e-05	3.75e-05	5.24e-05	8.93e-05	8.15e-05
K03071	secB; preprotein translocase subunit SecB	0	1.1e-06	0	0	6e-07	0	0	9e-07	3.6e-06	5e-07	0	6.3e-06	1.5e-06
K03072	secD; preprotein translocase subunit SecD	5e-07	3.7e-06	0	6e-07	1.8e-06	3e-06	1e-06	0	5.5e-06	1.5e-06	0	3.2e-06	4.9e-06
K03073	secE; preprotein translocase subunit SecE	3.35e-05	1.24e-05	2.99e-05	2.14e-05	7.9e-06	6.9e-06	3.91e-05	1.18e-05	2.61e-05	7.3e-06	2.66e-05	1.52e-05	1.55e-05
K03074	secF; preprotein translocase subunit SecF	2.1e-06	5.2e-06	0	0	5e-07	5e-07	0	0	7.8e-06	3e-06	0	4.7e-06	5e-06
K03075	secG; preprotein translocase subunit SecG	2.11e-05	8e-06	3.34e-05	3.07e-05	1.36e-05	9.8e-06	2.73e-05	1.6e-05	1.9e-05	6.7e-06	1.43e-05	2.25e-05	3.04e-05
K03076	secY; preprotein translocase subunit SecY	9.22e-05	6.01e-05	8.78e-05	9.92e-05	4.69e-05	3.84e-05	0.0001267	5.04e-05	0.0001085	2.77e-05	6.36e-05	9.44e-05	8e-05
K03086	SIG1, rpoD; RNA polymerase primary sigma factor	3.36e-05	3.73e-05	2.72e-05	5.25e-05	2.05e-05	1.25e-05	4.91e-05	1.81e-05	4.59e-05	1.34e-05	2.5e-05	4.2e-05	2.77e-05
K03087	SIG2, rpoS; RNA polymerase nonessential primary-like sigma factor	6e-07	8e-07	0	0	0	0	0	0	5.3e-06	9e-07	0	1.7e-06	5e-07
K03088	SIG3.2, rpoE; RNA polymerase sigma-70 factor, ECF subfamily	1.9e-06	4.5e-06	1.8e-06	5.3e-06	3e-06	1.2e-06	2.71e-05	2.2e-06	9.2e-06	3.5e-06	8e-06	1.74e-05	7.3e-06
K03089	SIG3.3.1, rpoH; RNA polymerase sigma-32 factor	0	6e-07	0	0	0	1.3e-06	0	5e-07	2e-06	1e-06	0	2.6e-06	1e-06
K03090	SIG3.3.2, sigB; RNA polymerase sigma-B factor	2.66e-05	8.3e-06	2.74e-05	2.97e-05	1.39e-05	1.52e-05	3.74e-05	1.16e-05	3.77e-05	9e-06	1.67e-05	2.39e-05	1.85e-05
K03091	SIG3.4; RNA polymerase sporulation-specific sigma factor	2.79e-05	1.71e-05	5.06e-05	4.38e-05	1.96e-05	1.13e-05	5.04e-05	2.5e-05	5.74e-05	2.1e-05	3.2e-05	3.54e-05	2.65e-05
K03092	SIG54, rpoN; RNA polymerase sigma-54 factor	7e-07	5.1e-06	0	0	0	4e-07	0	0	4.4e-06	2.1e-06	2e-07	4.6e-06	1.8e-06
K03095	sprL; SprT-like protein	3.46e-05	9.4e-06	2.47e-05	2.44e-05	1.02e-05	8.8e-06	4.43e-05	1.19e-05	2.64e-05	8.8e-06	2.04e-05	2.82e-05	1.98e-05
K03098	APOD; apolipoprotein D and lipocalin family protein	0	6e-07	0	0	1.2e-06	0	0	0	3.2e-06	1e-06	0	6e-07	0
K03100	lepB, TPP; signal peptidase I	4.24e-05	3.1e-05	5.86e-05	6.68e-05	2.72e-05	1.96e-05	9.3e-05	2.33e-05	7.59e-05	2.46e-05	4e-05	4.54e-05	4.48e-05
K03101	lspA; signal peptidase II	2.09e-05	1.5e-05	2.95e-05	2.41e-05	6.5e-06	6.4e-06	4.63e-05	8.3e-06	2.68e-05	1.5e-05	2.05e-05	3.04e-05	1.61e-05
K03106	SRP54, ffh; signal recognition particle subunit SRP54	3.85e-05	2.25e-05	4.16e-05	2.51e-05	2.25e-05	9.1e-06	4.6e-05	2.04e-05	4.33e-05	1.82e-05	1.83e-05	2.8e-05	2.93e-05
K03110	ftsY; fused signal recognition particle receptor	3.52e-05	1.59e-05	3.06e-05	3.16e-05	1.91e-05	1.48e-05	4.16e-05	3.06e-05	4.99e-05	1.31e-05	1.96e-05	4.7e-05	1.9e-05
K03111	ssb; single-strand DNA-binding protein	0.000146	6.39e-05	0.0002265	8.68e-05	4.89e-05	6.12e-05	0.0001154	8.7e-05	0.00013	6.6e-05	8.85e-05	0.0001921	9.22e-05
K03112	damX; DamX protein	0	1.8e-06	0	0	0	2.5e-06	0	0	3.5e-06	5e-07	0	1.44e-05	1.6e-06
K03113	EIF1, SUI1; translation initiation factor 1	0	0	0	0	0	0	0	0	2.2e-06	0	1.9e-06	1.2e-06	0
K03116	tatA; sec-independent protein translocase protein TatA	4.69e-05	7.4e-06	3.35e-05	2.27e-05	1.88e-05	6.6e-06	3.78e-05	1.06e-05	2.83e-05	2.17e-05	2.98e-05	2.71e-05	2.09e-05
K03117	tatB; sec-independent protein translocase protein TatB	6e-07	7e-07	0	0	7e-07	1.4e-06	0	0	3.2e-06	1.1e-06	0	1.5e-06	1.2e-06
K03118	tatC; sec-independent protein translocase protein TatC	4.66e-05	2.25e-05	5.12e-05	4.36e-05	2.02e-05	1.55e-05	6.48e-05	2.67e-05	5.26e-05	1.58e-05	2.91e-05	4.57e-05	4.48e-05
K03147	thiC; phosphomethylpyrimidine synthase	1e-07	3e-07	2e-07	0	4e-07	7e-07	0	3e-07	6.2e-06	1.2e-06	0	5.2e-06	4e-06
K03148	thiF; sulfur carrier protein ThiS adenylyltransferase	0	0	7e-07	0	4e-07	3.2e-06	0	8e-07	4.3e-06	1.1e-06	0	7e-07	0
K03149	thiG; thiazole synthase	0	4e-07	0	0	0	1.3e-06	0	0	3.2e-06	1e-06	0	7.2e-06	4.7e-06
K03150	thiH; 2-iminoacetate synthase	1.7e-06	0	0	0	0	1.5e-06	0	1.5e-06	1.05e-05	2.4e-06	0	3.2e-06	0
K03151	thiI; thiamine biosynthesis protein ThiI	2.96e-05	3.25e-05	3.91e-05	5.02e-05	2.28e-05	1.65e-05	5.53e-05	2.08e-05	5.24e-05	2.47e-05	2.2e-05	4.43e-05	2.73e-05
K03152	thiJ; 4-methyl-5(b-hydroxyethyl)-thiazole monophosphate biosynthesis	5e-07	6e-07	0	1.4e-06	0	0	0	0	2e-06	0	0	2.6e-06	0
K03154	thiS; sulfur carrier protein	0	0	0	0	0	2.8e-06	0	0	1.8e-06	0	0	1.4e-06	0
K03168	topA; DNA topoisomerase I	3.74e-05	3.02e-05	5.4e-05	4.37e-05	1.73e-05	1.67e-05	6.74e-05	3.75e-05	6.49e-05	1.75e-05	3.73e-05	4.74e-05	3.3e-05
K03169	topB; DNA topoisomerase III	7.56e-05	4.56e-05	9.59e-05	0.0001024	4.75e-05	3.21e-05	0.0001062	5.46e-05	0.0001436	4.63e-05	7.5e-05	0.000128	7.06e-05
K03177	truB, PUS4, TRUB1; tRNA pseudouridine55 synthase	3.34e-05	1.25e-05	3.45e-05	3.89e-05	1.82e-05	1.38e-05	5.92e-05	1.66e-05	4.89e-05	1.81e-05	2.07e-05	4.39e-05	2.72e-05
K03179	ubiA; 4-hydroxybenzoate polyprenyltransferase	0	0	0	9e-07	0	8e-07	0	0	2e-06	3.7e-06	7e-07	1.6e-06	0
K03181	ubiC; chorismate--pyruvate lyase	5e-07	0	0	0	0	2.5e-06	0	0	4.9e-06	5e-07	0	1.3e-06	2.6e-06
K03182	ubiD; 4-hydroxy-3-polyprenylbenzoate decarboxylase	6e-07	3.6e-06	0	1e-06	4e-07	9e-07	0	9e-07	5.6e-06	5.7e-06	0	1.18e-05	3.1e-06
K03183	ubiE; demethylmenaquinone methyltransferase / 2-methoxy-6-polyprenyl-1,4-benzoquinol methylase	2.62e-05	1.53e-05	3e-05	2.43e-05	1.48e-05	1.08e-05	2.98e-05	1.19e-05	3.2e-05	8.7e-06	1.18e-05	2.3e-05	1.84e-05
K03185	ubiH; 2-octaprenyl-6-methoxyphenol hydroxylase	0	0	4e-07	4e-07	0	0	3e-07	3e-07	4e-06	1.8e-06	0	3.1e-06	4.5e-06
K03186	ubiX; 4-hydroxy-3-polyprenylbenzoate decarboxylase	0	0	0	0	0	2.1e-06	0	0	3.5e-06	0	0	0	0
K03187	ureE; urease accessory protein	3.19e-05	1.59e-05	2.88e-05	2.54e-05	1.92e-05	1.34e-05	4.91e-05	2.03e-05	2.7e-05	7.4e-06	1.79e-05	3.36e-05	3.27e-05
K03188	ureF; urease accessory protein	3.72e-05	1.33e-05	2.39e-05	3.98e-05	1.32e-05	1.11e-05	4.51e-05	1.33e-05	3.98e-05	7.9e-06	2.03e-05	3.38e-05	1.55e-05
K03189	ureG; urease accessory protein	2.43e-05	2.66e-05	2.8e-05	3.1e-05	1.5e-05	1.27e-05	4.27e-05	1.87e-05	4.11e-05	1.44e-05	2.71e-05	4.1e-05	2.86e-05
K03190	ureD, ureH; urease accessory protein	4.43e-05	2.86e-05	4.71e-05	4.98e-05	2.01e-05	1.26e-05	5.38e-05	1.74e-05	6.33e-05	1.69e-05	4.18e-05	4.26e-05	3.58e-05
K03194	virB1; type IV secretion system protein VirB1	5e-07	5e-07	0	0	1.5e-06	3.5e-06	0	8e-07	8.3e-06	2.5e-06	0	5.6e-06	5.3e-06
K03195	virB10, lvhB10; type IV secretion system protein VirB10	7e-07	0	3e-07	0	9e-07	0	0	4e-07	2.9e-06	3.7e-06	7e-07	1.1e-06	7e-07
K03196	virB11, lvhB11; type IV secretion system protein VirB11	2.3e-06	7e-07	0	0	1.1e-06	2.6e-06	0	4.4e-06	7.9e-06	4e-06	0	1.07e-05	4.8e-06
K03197	virB2, lvhB2; type IV secretion system protein VirB2	0	0	0	0	2.6e-06	3.5e-06	0	1.3e-06	5e-06	0	0	1.8e-06	2.2e-06
K03198	virB3, lvhB3; type IV secretion system protein VirB3	0	0	0	0	0	3.6e-06	0	0	4.7e-06	2.1e-06	8e-07	7.4e-06	8e-07
K03199	virB4, lvhB4; type IV secretion system protein VirB4	3e-07	2e-07	0	0	2e-07	2.6e-06	2e-07	9e-07	9.1e-06	2.3e-06	3e-07	4.6e-06	2.4e-06
K03200	virB5, lvhB5; type IV secretion system protein VirB5	0	0	0	0	3.2e-06	9e-07	0	8e-07	1.09e-05	4.7e-06	0	1.01e-05	3.8e-06
K03204	virB9, lvhB9; type IV secretion system protein VirB9	0	0	0	0	0	1.6e-06	0	1.2e-06	1.17e-05	1.3e-06	0	8.2e-06	3.6e-06
K03210	yajC; preprotein translocase subunit YajC	1.88e-05	1e-05	2.1e-05	2.5e-05	1.42e-05	1.29e-05	2.15e-05	8.6e-06	3.26e-05	3.4e-06	4.6e-06	2.8e-05	1.32e-05
K03215	rumA; 23S rRNA (uracil1939-C5)-methyltransferase	4.16e-05	2.14e-05	3.31e-05	4.63e-05	1.89e-05	1.39e-05	6.72e-05	2.44e-05	5.46e-05	1.51e-05	2.22e-05	4.24e-05	3.71e-05
K03216	trmL, cspR; tRNA (cytidine/uridine-2'-O-)-methyltransferase	2.37e-05	1.64e-05	1.76e-05	3.34e-05	1.03e-05	9.3e-06	5.64e-05	9.2e-06	3.43e-05	9.8e-06	1.07e-05	3.53e-05	1.69e-05
K03217	yidC, spoIIIJ, OXA1; YidC/Oxa1 family membrane protein insertase	4.26e-05	2.12e-05	4.11e-05	3.26e-05	2.24e-05	1.73e-05	5.2e-05	1.87e-05	4.03e-05	1.67e-05	3.6e-05	3.79e-05	4.1e-05
K03218	rlmB; 23S rRNA (guanosine2251-2'-O)-methyltransferase	2.32e-05	1.47e-05	3.94e-05	3.07e-05	1.37e-05	1e-05	4.43e-05	1.8e-05	3.67e-05	1.28e-05	2.01e-05	2.43e-05	2.76e-05
K03219	yscC, sctC; type III secretion protein C	0	0	0	0	0	0	0	0	2.5e-06	0	9e-07	1.1e-06	0
K03224	yscN, sctN, hrcN; ATP synthase in type III secretion protein N	0	0	0	0	0	1e-06	0	0	6e-07	0	0	2e-06	3.2e-06
K03269	lpxH; UDP-2,3-diacylglucosamine hydrolase	0	0	0	0	1.2e-06	0	0	1.4e-06	4.3e-06	5e-07	5e-07	3.7e-06	1e-06
K03271	gmhA, lpcA; D-sedoheptulose 7-phosphate isomerase	0	4.3e-06	0	0	1.5e-06	2e-06	0	1.8e-06	1.3e-06	0	4e-07	2.5e-06	4e-07
K03272	gmhC, hldE, waaE, rfaE; D-beta-D-heptose 7-phosphate kinase / D-beta-D-heptose 1-phosphate adenosyltransferase	1.4e-06	0	0	0	0	0	0	0	4.4e-06	3e-06	0	6.3e-06	2.2e-06
K03273	gmhB; D-glycero-D-manno-heptose 1,7-bisphosphate phosphatase	0	0	0	0	8e-07	0	0	1.1e-06	5e-07	0	0	1.6e-06	6e-07
K03274	gmhD, rfaD; ADP-L-glycero-D-manno-heptose 6-epimerase	0	6e-07	0	0	7e-07	3e-07	0	9e-07	2.1e-06	5e-07	0	1.3e-06	0
K03282	mscL; large conductance mechanosensitive channel	1.83e-05	1.71e-05	2.17e-05	1.72e-05	1.63e-05	5e-06	2.28e-05	1.56e-05	2.47e-05	1.06e-05	2.55e-05	2.63e-05	2.59e-05
K03284	corA; magnesium transporter	4.11e-05	1.67e-05	3.3e-05	2.67e-05	2.3e-05	9e-06	7.75e-05	1.84e-05	4.19e-05	1.38e-05	2.26e-05	4.25e-05	3.16e-05
K03286	TC.OOP; OmpA-OmpF porin, OOP family	0	0	0	0	0	0	0	0	1.5e-06	1.2e-06	0	0	3.1e-06
K03293	TC.AAT; amino acid transporter, AAT family	4.22e-05	2.1e-05	5.7e-05	3.44e-05	2.11e-05	1.21e-05	5.34e-05	2.32e-05	4.9e-05	1.14e-05	2.04e-05	4.42e-05	3.24e-05
K03294	TC.APA; basic amino acid/polyamine antiporter, APA family	7.47e-05	4.25e-05	6.88e-05	7.52e-05	4.38e-05	3.01e-05	0.0001142	4.52e-05	9.49e-05	2.85e-05	5.89e-05	8.23e-05	5.43e-05
K03296	TC.HAE1; hydrophobic/amphiphilic exporter-1 (mainly G- bacteria), HAE1 family	3.06e-05	8e-06	3.24e-05	1.55e-05	9.6e-06	5.3e-06	2.88e-05	6.8e-06	2.04e-05	8.2e-06	1.16e-05	9e-06	1.92e-05
K03299	TC.GNTP; gluconate:H+ symporter, GntP family	4.06e-05	2.5e-05	4.12e-05	3.66e-05	1.98e-05	1.43e-05	4.47e-05	1.85e-05	6.34e-05	1.6e-05	2.84e-05	4.49e-05	3.46e-05
K03300	TC.CITMHS; citrate-Mg2+:H+ or citrate-Ca2+:H+ symporter, CitMHS family	5.53e-05	1.81e-05	4.58e-05	4.84e-05	2.07e-05	2.46e-05	8.33e-05	2.29e-05	5.37e-05	2.13e-05	3.03e-05	4.78e-05	3.64e-05
K03303	lctP; lactate permease	7.4e-05	4.55e-05	8.77e-05	9.5e-05	4.33e-05	3.76e-05	0.0001287	4.89e-05	0.0001132	3.36e-05	5.43e-05	0.0001033	5.98e-05
K03305	TC.POT; proton-dependent oligopeptide transporter, POT family	5.18e-05	2.91e-05	6e-05	6.15e-05	2.34e-05	2.04e-05	6.14e-05	3.76e-05	8.86e-05	1.94e-05	4.07e-05	5.3e-05	4.43e-05
K03306	TC.PIT; inorganic phosphate transporter, PiT family	3.22e-05	1.84e-05	2.79e-05	2.69e-05	1.09e-05	1.04e-05	3.9e-05	1.54e-05	5.11e-05	9.1e-06	2.57e-05	2.82e-05	2.07e-05
K03307	TC.SSS; solute:Na+ symporter, SSS family	6.11e-05	2.46e-05	5.01e-05	5.96e-05	3e-05	2.21e-05	7.77e-05	2.67e-05	6.71e-05	2.09e-05	3.34e-05	5.13e-05	4.38e-05
K03308	TC.NSS; neurotransmitter:Na+ symporter, NSS family	3.5e-05	2.08e-05	3.3e-05	2.84e-05	2.53e-05	1.77e-05	5.99e-05	1.83e-05	5.31e-05	1.14e-05	2.55e-05	4.29e-05	3.04e-05
K03310	TC.AGCS; alanine or glycine:cation symporter, AGCS family	7.55e-05	4.11e-05	9.79e-05	8.6e-05	4.19e-05	4.06e-05	9.81e-05	5e-05	0.0001032	3.71e-05	6.36e-05	7.59e-05	6.13e-05
K03311	TC.LIVCS; branched-chain amino acid:cation transporter, LIVCS family	0.0001142	5.37e-05	0.0001218	0.0001193	5.58e-05	4.95e-05	0.0001796	6.03e-05	0.000139	4.93e-05	8.48e-05	0.0001222	8.1e-05
K03312	gltS; glutamate:Na+ symporter, ESS family	3.55e-05	2.04e-05	3.45e-05	3.22e-05	3.01e-05	1.09e-05	5.89e-05	1.91e-05	5.08e-05	1.66e-05	2.29e-05	3.9e-05	3.83e-05
K03314	nhaB; Na+:H+ antiporter, NhaB family	0	0	0	0	0	0	6e-07	5e-07	1.3e-06	0	6e-07	1.8e-06	2.6e-06
K03315	nhaC; Na+:H+ antiporter, NhaC family	3.21e-05	1.44e-05	3.1e-05	3.96e-05	2.55e-05	1.19e-05	5.33e-05	2.26e-05	4.05e-05	1.27e-05	1.77e-05	3.01e-05	3.17e-05
K03316	TC.CPA1; monovalent cation:H+ antiporter, CPA1 family	5.23e-05	2.9e-05	5.76e-05	5.24e-05	2.88e-05	1.43e-05	7.77e-05	3.35e-05	7.23e-05	2.31e-05	3.93e-05	5.88e-05	4.6e-05
K03317	TC.CNT; concentrative nucleoside transporter, CNT family	5e-07	7e-07	9e-07	4e-07	0	0	0	1e-06	1.46e-05	1.2e-06	3e-07	1.56e-05	6.6e-06
K03319	TC.DASS; divalent anion:Na+ symporter, DASS family	7.04e-05	1.79e-05	4.79e-05	4.05e-05	2.96e-05	1.78e-05	8.94e-05	2.41e-05	4.33e-05	2.19e-05	2.93e-05	3.92e-05	3.55e-05
K03320	amt, AMT, MEP; ammonium transporter, Amt family	3.62e-05	2.89e-05	5.74e-05	6.09e-05	2.96e-05	1.88e-05	7.52e-05	2.87e-05	5.34e-05	2.1e-05	3.47e-05	5.93e-05	4.65e-05
K03321	TC.SULP; sulfate permease, SulP family	1.57e-05	4.56e-05	2.17e-05	0.0001198	1.5e-05	1.76e-05	1.07e-05	5.87e-05	1.9e-05	2.57e-05	5.04e-05	0.0001328	1.72e-05
K03322	mntH; manganese transport protein	3.36e-05	2.49e-05	4.39e-05	4.7e-05	2.13e-05	1.92e-05	6.38e-05	2.05e-05	5.24e-05	1.32e-05	3e-05	3.57e-05	3.23e-05
K03324	yjbB; phosphate:Na+ symporter	4.94e-05	4.05e-05	6.11e-05	7.47e-05	3.69e-05	2.83e-05	0.0001003	4.67e-05	7.31e-05	2.15e-05	5.03e-05	7.42e-05	5.45e-05
K03326	TC.DCUC, dcuC, dcuD; C4-dicarboxylate transporter, DcuC family	9e-07	0	0	0	0	2.3e-06	0	0	7e-07	0	9e-07	0	0
K03327	TC.MATE, SLC47A, norM, mdtK, dinF; multidrug resistance protein, MATE family	0	8e-07	5e-07	0	3e-07	7e-07	0	2.1e-06	4.5e-06	1.03e-05	1.6e-06	1.35e-05	6.2e-06
K03328	TC.PST; polysaccharide transporter, PST family	2.03e-05	5.1e-06	1.73e-05	6.6e-06	5.5e-06	5.5e-06	1.43e-05	3.4e-06	5.7e-06	7.5e-06	4.1e-06	1e-06	1.86e-05
K03346	dnaB; replication initiation and membrane attachment protein	4.6e-05	1.78e-05	3.65e-05	3.33e-05	2.31e-05	1.34e-05	4.52e-05	1.54e-05	3.64e-05	1.51e-05	1.86e-05	2.94e-05	2.93e-05
K03366	butA, budC; meso-butanediol dehydrogenase / (S,S)-butanediol dehydrogenase / diacetyl reductase	6.13e-05	2.22e-05	5.41e-05	4.99e-05	2.74e-05	1.13e-05	6.57e-05	2.39e-05	4.05e-05	1.78e-05	1.91e-05	4.75e-05	2.91e-05
K03367	dltA; D-alanine--poly(phosphoribitol) ligase subunit 1	3.15e-05	1.72e-05	4.74e-05	2.88e-05	2.62e-05	1.13e-05	4.85e-05	2.19e-05	5.15e-05	1.1e-05	3.41e-05	3.21e-05	2.98e-05
K03385	nrfA; nitrite reductase (cytochrome c-552)	5e-07	6.3e-06	0	0	0	7e-07	0	0	2.5e-06	5e-07	0	0	2.3e-06
K03386	E1.11.1.15, PRDX, ahpC; peroxiredoxin (alkyl hydroperoxide reductase subunit C)	3.84e-05	2.43e-05	2.23e-05	2.98e-05	1.78e-05	1.55e-05	3.18e-05	1.6e-05	4.55e-05	1.06e-05	2e-05	3.92e-05	2.62e-05
K03387	ahpF; alkyl hydroperoxide reductase subunit F	4.63e-05	2.19e-05	5.8e-05	4.53e-05	2.54e-05	2.44e-05	6.8e-05	2.43e-05	5.49e-05	2.12e-05	3.16e-05	3.31e-05	3.9e-05
K03392	ACMSD; aminocarboxymuconate-semialdehyde decarboxylase	4.57e-05	5e-07	3.8e-06	2.3e-06	8.8e-06	3e-06	1.9e-06	3.2e-06	1.3e-06	5.8e-06	5e-07	5.2e-06	7e-07
K03402	argR, ahrC; transcriptional regulator of arginine metabolism	3.08e-05	1.84e-05	5.73e-05	3.1e-05	1.38e-05	1e-05	4.97e-05	1.97e-05	2.8e-05	5.7e-06	1.91e-05	1.89e-05	3.85e-05
K03406	mcp; methyl-accepting chemotaxis protein	9.9e-06	3.9e-06	2.1e-06	4e-06	7.3e-06	2.69e-05	2e-06	8.9e-06	4.69e-05	1.93e-05	1.8e-06	6.23e-05	3.51e-05
K03407	cheA; two-component system, chemotaxis family, sensor kinase CheA	3e-07	4.6e-06	0	0	0	0	0	1.1e-06	1.4e-06	0	6e-07	4e-06	9e-07
K03408	cheW; purine-binding chemotaxis protein CheW	2.58e-05	1.82e-05	1.9e-05	1.8e-05	1.63e-05	1.74e-05	1.56e-05	1.08e-05	1.76e-05	1.46e-05	1.9e-05	2.81e-05	2.37e-05
K03409	cheX; chemotaxis protein CheX	0	0	0	0	0	0	2.2e-06	5e-07	4.8e-06	5e-07	0	6e-07	5e-07
K03413	cheY; two-component system, chemotaxis family, response regulator CheY	0	1.05e-05	0	0	0	0	0	0	3.8e-06	3.1e-06	0	2.5e-06	2.4e-06
K03414	cheZ; chemotaxis protein CheZ	0	0	0	0	0	0	0	0	8e-07	1e-06	0	2.7e-06	5.3e-06
K03415	cheV; two-component system, chemotaxis family, response regulator CheV	0	4.1e-06	0	0	2.2e-06	0	0	5e-07	6.8e-06	0	0	7.3e-06	1.2e-06
K03424	tatD; TatD DNase family protein	3.62e-05	1.47e-05	3.51e-05	4.76e-05	1.63e-05	1.57e-05	5.23e-05	2.19e-05	4.49e-05	2.07e-05	2.55e-05	4.03e-05	1.93e-05
K03426	E3.6.1.22, NUDT12, nudC; NAD+ diphosphatase	0	7e-07	0	0	0	1.9e-06	0	0	1.5e-06	0	0	4e-06	1.9e-06
K03427	hsdM; type I restriction enzyme M protein	7.39e-05	6.05e-05	0.0001122	7.13e-05	4.78e-05	3.72e-05	0.0001931	3.07e-05	7.92e-05	3.85e-05	4.42e-05	6.89e-05	8.69e-05
K03429	ugtP; processive 1,2-diacylglycerol beta-glucosyltransferase	3.99e-05	1.82e-05	3.37e-05	3.13e-05	2.63e-05	1.48e-05	5.51e-05	2.05e-05	4.67e-05	1.43e-05	1.95e-05	4.09e-05	1.76e-05
K03431	glmM; phosphoglucosamine mutase	2.76e-05	1.4e-05	3.09e-05	3.66e-05	1.38e-05	1.37e-05	3.32e-05	1.57e-05	3.95e-05	1.37e-05	2.68e-05	3.52e-05	2.42e-05
K03435	fruR1, fruR; LacI family transcriptional regulator, fructose operon transcriptional repressor	0	2.2e-06	0	0	0	0	0	0	3.1e-06	0	0	0	0
K03436	fruR2, fruR; DeoR family transcriptional regulator, fructose operon transcriptional repressor	5.96e-05	2.11e-05	3.24e-05	3.62e-05	2.23e-05	1.06e-05	7.35e-05	2.75e-05	4.96e-05	9.9e-06	2.01e-05	4.17e-05	3.3e-05
K03437	spoU; RNA methyltransferase, TrmH family	5.17e-05	1.92e-05	6.47e-05	4.14e-05	2.08e-05	1.89e-05	8.63e-05	2.57e-05	5.08e-05	2.24e-05	3.65e-05	5.56e-05	3.8e-05
K03438	mraW, rsmH; 16S rRNA (cytosine1402-N4)-methyltransferase	3.47e-05	2.24e-05	2.96e-05	3.57e-05	2.18e-05	1.36e-05	4.13e-05	1.77e-05	4.55e-05	9.5e-06	2.15e-05	4.21e-05	2.69e-05
K03439	trmB, METTL1; tRNA (guanine-N7-)-methyltransferase	2.01e-05	2.38e-05	2.6e-05	2.89e-05	1.26e-05	1.19e-05	3.01e-05	1.16e-05	3.29e-05	1.27e-05	1.92e-05	2.34e-05	1.29e-05
K03442	mscS; small conductance mechanosensitive channel	5.14e-05	1.6e-05	3.82e-05	4.12e-05	2.46e-05	2.14e-05	6.31e-05	2.39e-05	5e-05	1.74e-05	2.85e-05	4.88e-05	3.17e-05
K03446	emrB; MFS transporter, DHA2 family, multidrug resistance protein	1.1e-06	0	0	0	0	4e-07	0	0	4.2e-06	8e-07	0	5.9e-06	3e-07
K03451	TC.BCT; betaine/carnitine transporter, BCCT family	4.78e-05	1.88e-05	4.3e-05	4.11e-05	2.09e-05	1.79e-05	6.93e-05	1.91e-05	4.91e-05	1.94e-05	2.16e-05	4.49e-05	4.39e-05
K03453	TC.BASS; bile acid:Na+ symporter, BASS family	2.97e-05	1.7e-05	3.34e-05	3.1e-05	1.63e-05	1.34e-05	3.91e-05	1.54e-05	3.32e-05	1.04e-05	1.91e-05	2.59e-05	2.77e-05
K03455	TC.KEF; monovalent cation:H+ antiporter-2, CPA2 family	7.97e-05	2.7e-05	9.34e-05	4.67e-05	3.37e-05	2.05e-05	0.0001091	3.83e-05	5.2e-05	2.03e-05	4.51e-05	5.63e-05	6.28e-05
K03466	ftsK, spoIIIE; DNA segregation ATPase FtsK/SpoIIIE, S-DNA-T family	0.0002048	8.68e-05	0.0001785	0.0002016	0.0001077	8.2e-05	0.0002553	0.0001015	0.0002443	6.92e-05	0.0001237	0.0002046	0.0001339
K03469	rnhA, RNASEH1; ribonuclease HI	3.38e-05	1.22e-05	2.37e-05	2.63e-05	7.8e-06	7.9e-06	1.5e-05	1.66e-05	2.64e-05	1.39e-05	1.18e-05	2.76e-05	2.63e-05
K03470	rnhB; ribonuclease HII	2.58e-05	1.77e-05	2.98e-05	1.5e-05	8.6e-06	8.6e-06	6.22e-05	1.54e-05	3.07e-05	1.13e-05	1.41e-05	2.44e-05	1.85e-05
K03471	rnhC; ribonuclease HIII	4.38e-05	2.41e-05	3.78e-05	3.76e-05	1.97e-05	1.13e-05	4.97e-05	1.92e-05	4.33e-05	1.79e-05	2.12e-05	4.94e-05	2.74e-05
K03472	epd; D-erythrose 4-phosphate dehydrogenase	3e-07	3.7e-06	0	0	0	0	0	0	5.1e-06	0	2.2e-06	1.8e-06	3.2e-06
K03474	pdxJ; pyridoxine 5-phosphate synthase	0	0	0	0	8e-07	0	0	0	1.6e-06	0	7e-07	1.7e-06	7e-07
K03475	PTS-Ula-EIIC, ulaA, sgaT; PTS system, ascorbate-specific IIC component	3.4e-05	1.63e-05	3.97e-05	4.19e-05	1.98e-05	1.74e-05	3.87e-05	1.83e-05	5.36e-05	1.39e-05	1.83e-05	4.68e-05	2.76e-05
K03478	chbG; chitin disaccharide deacetylase	0	0	0	0	0	0	0	0	3.2e-06	0	8e-07	3e-06	8e-07
K03480	glcT; transcriptional antiterminator	3.26e-05	1.53e-05	4.13e-05	5.07e-05	2.02e-05	1.36e-05	3.72e-05	2.35e-05	3.77e-05	1.55e-05	2.68e-05	3.25e-05	2.22e-05
K03481	glvR; RpiR family transcriptional regulator, glv operon transcriptional regulator	4.11e-05	2.02e-05	4.76e-05	3.28e-05	1.95e-05	1.55e-05	5.12e-05	1.81e-05	3.8e-05	1.47e-05	2.62e-05	4.48e-05	3.17e-05
K03483	mtlR; mannitol operon transcriptional antiterminator	3.44e-05	2e-05	4.03e-05	5.41e-05	1.62e-05	1.51e-05	6.35e-05	2.14e-05	5.25e-05	1.42e-05	2.96e-05	3.59e-05	2.62e-05
K03484	scrR; LacI family transcriptional regulator, sucrose operon repressor	2.69e-05	1.4e-05	3.8e-05	4.41e-05	1.1e-05	1.19e-05	3.21e-05	1.79e-05	3.63e-05	1.12e-05	2.4e-05	3.25e-05	2.51e-05
K03485	treR; LacI family transcriptional regulator, trehalose operon repressor	0	0	0	0	0	0	0	0	2.7e-06	4e-07	0	0	8e-07
K03486	treR2, treR; GntR family transcriptional regulator, trehalose operon transcriptional repressor	2.29e-05	1.65e-05	3.05e-05	2.87e-05	1.31e-05	1.21e-05	4.8e-05	1.54e-05	2.74e-05	9.2e-06	1.76e-05	2.37e-05	2.47e-05
K03489	yydK; GntR family transcriptional regulator, transcriptional regulator of bglA	4.72e-05	1.47e-05	3.35e-05	4.29e-05	1.12e-05	8.8e-06	3.93e-05	1.35e-05	3.63e-05	1.31e-05	1.85e-05	3.52e-05	3.19e-05
K03495	gidA, mnmG, MTO1; tRNA uridine 5-carboxymethylaminomethyl modification enzyme	5.41e-05	2.91e-05	4.76e-05	4.66e-05	2.13e-05	2.39e-05	6.51e-05	2.72e-05	6.13e-05	2.42e-05	3.08e-05	5.18e-05	3.68e-05
K03496	parA, soj; chromosome partitioning protein	0	4.6e-06	0	0	1.1e-06	2.9e-06	0	2.1e-06	2.1e-06	9e-07	5e-07	1.5e-06	5.9e-06
K03497	parB, spo0J; chromosome partitioning protein, ParB family	8.12e-05	3.44e-05	9.69e-05	8.73e-05	3.82e-05	3.8e-05	0.0001513	3.82e-05	0.0001056	3.14e-05	6.81e-05	0.0001136	6.37e-05
K03498	trkH, trkG, ktrB; trk system potassium uptake protein	3.41e-05	3.04e-05	2.37e-05	6.5e-05	2.13e-05	2.43e-05	6.5e-05	3.29e-05	6.44e-05	2.92e-05	2.35e-05	6.65e-05	3.99e-05
K03499	trkA, ktrA; trk system potassium uptake protein	2.17e-05	1.9e-05	3.46e-05	2.03e-05	2.11e-05	1.52e-05	3.66e-05	1.59e-05	5.16e-05	1.19e-05	1.99e-05	2.61e-05	2.06e-05
K03500	rsmB, sun; 16S rRNA (cytosine967-C5)-methyltransferase	3.46e-05	2.01e-05	4.33e-05	4.36e-05	1.83e-05	2.18e-05	7.52e-05	1.51e-05	4.71e-05	1.9e-05	3.23e-05	6.19e-05	2.43e-05
K03501	gidB, rsmG; 16S rRNA (guanine527-N7)-methyltransferase	3.86e-05	1.78e-05	4.5e-05	3.72e-05	1.37e-05	1.3e-05	5.89e-05	2.58e-05	4.17e-05	1.52e-05	2.58e-05	4.14e-05	3e-05
K03502	DPO5C, umuC; DNA polymerase V	5.09e-05	2.61e-05	3.24e-05	3.41e-05	1.82e-05	1.3e-05	4.58e-05	1.66e-05	4.58e-05	1.39e-05	2.02e-05	3.5e-05	3.08e-05
K03517	nadA; quinolinate synthase	0	3.9e-06	0	0	0	0	0	0	1.8e-06	5e-07	0	3.6e-06	0
K03521	fixA, etfB; electron transfer flavoprotein beta subunit	0	5e-07	0	0	0	0	0	7e-07	1e-06	8e-07	0	2.1e-06	0
K03522	fixB, etfA; electron transfer flavoprotein alpha subunit	0	0	0	0	0	0	0	0	1.9e-06	0	0	0	4.9e-06
K03523	bioY; biotin transport system substrate-specific component	2.5e-05	1.42e-05	4.08e-05	4.39e-05	1.5e-05	2.5e-05	5.17e-05	1.56e-05	5.28e-05	1.59e-05	1.84e-05	2.7e-05	3.12e-05
K03524	birA; BirA family transcriptional regulator, biotin operon repressor / biotin-[acetyl-CoA-carboxylase] ligase	2.46e-05	9.7e-06	3.41e-05	3.66e-05	1.43e-05	1.4e-05	5.65e-05	1.62e-05	4.41e-05	1.57e-05	2.07e-05	3.36e-05	2.68e-05
K03527	ispH, lytB; 4-hydroxy-3-methylbut-2-enyl diphosphate reductase	0	0	0	0	0	5e-07	0	0	1.8e-06	1.7e-06	0	1.7e-06	9e-07
K03528	zipA; cell division protein ZipA	8e-07	0	0	0	0	1e-06	0	0	3.1e-06	1.1e-06	0	6.5e-06	3.2e-06
K03529	smc; chromosome segregation protein	5.71e-05	4.13e-05	6.69e-05	6.74e-05	3.64e-05	3.14e-05	0.0001078	4.07e-05	7.34e-05	2.45e-05	4.84e-05	7.25e-05	5.04e-05
K03530	hupB; DNA-binding protein HU-beta	1.38e-05	7.8e-06	1.69e-05	1.91e-05	7.4e-06	9.4e-06	2.62e-05	1.22e-05	2.78e-05	1.22e-05	9.6e-06	3e-05	1.91e-05
K03531	ftsZ; cell division protein FtsZ	4.01e-05	1.6e-05	4.27e-05	4.09e-05	1.98e-05	1.61e-05	3.76e-05	1.32e-05	5.24e-05	1.64e-05	2.42e-05	2.71e-05	3.87e-05
K03532	torC; trimethylamine-N-oxide reductase (cytochrome c), cytochrome c-type subunit TorC	2.1e-06	5.6e-06	0	0	3e-06	1.9e-06	0	0	1.4e-06	7e-07	4e-07	1.3e-06	2.7e-06
K03533	torD; TorA specific chaperone	0	0	0	0	0	0	0	0	2.5e-06	4e-06	0	0	0
K03535	gudP; MFS transporter, ACS family, glucarate transporter	3.85e-05	1.15e-05	3.32e-05	2.94e-05	1.84e-05	1.32e-05	3.98e-05	1.38e-05	3.21e-05	1.19e-05	2.42e-05	2.77e-05	2.45e-05
K03536	rnpA; ribonuclease P protein component	3.97e-05	1.94e-05	3.77e-05	2.23e-05	1.78e-05	1.34e-05	4.84e-05	2.39e-05	3.15e-05	1.19e-05	1.95e-05	4.58e-05	3.17e-05
K03543	emrA; membrane fusion protein, multidrug efflux system	0	0	0	0	0	3e-06	0	1.3e-06	3.4e-06	0	0	0	1.3e-06
K03544	clpX, CLPX; ATP-dependent Clp protease ATP-binding subunit ClpX	2.23e-05	1.81e-05	3.03e-05	3.03e-05	2.24e-05	1.13e-05	3.74e-05	1.32e-05	3e-05	9.6e-06	1.54e-05	2.53e-05	1.7e-05
K03545	tig; trigger factor	3.42e-05	1.92e-05	3.26e-05	3.59e-05	2.07e-05	1.28e-05	6e-05	1.9e-05	4.85e-05	1.29e-05	2.52e-05	5e-05	3.06e-05
K03546	sbcC; exonuclease SbcC	4.12e-05	2.65e-05	4.24e-05	5.98e-05	2.25e-05	2.8e-05	0.0001018	3.24e-05	7.17e-05	2.45e-05	3.43e-05	6.47e-05	4.23e-05
K03547	sbcD; exonuclease SbcD	3.5e-05	1.86e-05	4.13e-05	4.33e-05	3.32e-05	1.6e-05	5.39e-05	2.41e-05	6.07e-05	1.25e-05	3.23e-05	4.74e-05	2.71e-05
K03548	perM; putative permease	0	0	0	0	5e-07	1e-06	0	0	1.2e-06	0	0	5e-07	8e-07
K03550	ruvA; holliday junction DNA helicase RuvA	3.61e-05	1.21e-05	3.47e-05	2.22e-05	1.03e-05	9.5e-06	4.28e-05	1.76e-05	3.05e-05	1.23e-05	1.06e-05	2.43e-05	1.7e-05
K03551	ruvB; holliday junction DNA helicase RuvB	2.4e-05	9.9e-06	3.2e-05	2.66e-05	1.33e-05	1.03e-05	2.69e-05	1.62e-05	3.39e-05	1.07e-05	2.19e-05	3.79e-05	1.3e-05
K03553	recA; recombination protein RecA	4.14e-05	1.97e-05	5.73e-05	3.05e-05	1.58e-05	9e-06	4.25e-05	1.12e-05	4.23e-05	1.71e-05	1.37e-05	2.79e-05	2.52e-05
K03554	rdgC; recombination associated protein RdgC	6e-07	1.3e-06	0	0	0	1.3e-06	0	0	9e-07	2.1e-06	0	1.4e-06	1.1e-06
K03555	mutS; DNA mismatch repair protein MutS	4.78e-05	2.72e-05	3.85e-05	6.91e-05	2.49e-05	1.42e-05	6.95e-05	2.26e-05	7.57e-05	1.96e-05	3.42e-05	5.38e-05	3.72e-05
K03556	malT; LuxR family transcriptional regulator, maltose regulon positive regulatory protein	0	0	0	0	0	9e-07	0	2e-07	4e-06	2.3e-06	0	5e-06	4e-07
K03557	fis; Fis family transcriptional regulator, factor for inversion stimulation protein	0	9e-07	0	1.1e-06	0	0	0	0	1.9e-06	8e-07	0	7e-06	0
K03558	cvpA; membrane protein required for colicin V production	0	5e-07	0	0	6e-07	3.5e-06	0	0	4.1e-06	9e-07	5e-07	7.1e-06	5e-07
K03559	exbD; biopolymer transport protein ExbD	0	0	0	0	0	0	0	1.4e-06	6e-07	0	8e-07	5.9e-06	8e-07
K03561	exbB; biopolymer transport protein ExbB	1.4e-06	1.4e-06	9e-07	0	1.2e-06	3.9e-06	1.4e-06	1.8e-06	1.22e-05	6.3e-06	0	1.84e-05	4.7e-06
K03562	tolQ; biopolymer transport protein TolQ	0	0	0	0	0	0	0	5e-07	1.4e-06	1.2e-06	0	0	1.8e-06
K03563	csrA; carbon storage regulator	0	5.4e-06	0	0	0	0	0	0	2.6e-06	0	1.2e-06	5.1e-06	0
K03564	BCP, PRXQ, DOT5; peroxiredoxin Q/BCP	3.86e-05	1.58e-05	4.03e-05	3.59e-05	8.4e-06	1.28e-05	5.94e-05	1.55e-05	4.1e-05	1.53e-05	1.4e-05	2.42e-05	2.75e-05
K03565	recX; regulatory protein	3.51e-05	1.34e-05	2.61e-05	2.27e-05	2.02e-05	1.08e-05	5.6e-05	1.79e-05	3.99e-05	1.43e-05	2.17e-05	3.56e-05	1.74e-05
K03566	gcvA; LysR family transcriptional regulator, glycine cleavage system transcriptional activator	0	5.3e-06	0	0	0	1.2e-06	0	1.2e-06	4e-06	0	0	3.1e-06	2.5e-06
K03568	tldD; TldD protein	0	0	0	0	0	0	0	5e-07	2.7e-06	2e-07	0	1.6e-06	1.1e-06
K03569	mreB; rod shape-determining protein MreB and related proteins	6e-07	0	0	1.08e-05	0	2.4e-06	5.1e-06	0	2.5e-06	8e-07	0	1.4e-06	6e-07
K03570	mreC; rod shape-determining protein MreC	2.99e-05	1.58e-05	3.46e-05	3.97e-05	1.17e-05	1.22e-05	4.35e-05	1.31e-05	2.99e-05	1.25e-05	2.37e-05	2.9e-05	1.93e-05
K03571	mreD; rod shape-determining protein MreD	2.27e-05	1.31e-05	3.21e-05	2.52e-05	8.2e-06	1.02e-05	3.22e-05	1.45e-05	2.25e-05	5.5e-06	1.61e-05	2.18e-05	1.62e-05
K03572	mutL; DNA mismatch repair protein MutL	3.5e-05	1.99e-05	4.15e-05	4.02e-05	1.82e-05	1.71e-05	5.34e-05	1.91e-05	4.66e-05	1.85e-05	1.91e-05	5.07e-05	2.86e-05
K03573	mutH; DNA mismatch repair protein MutH	0	4e-07	0	0	0	1.3e-06	0	9e-07	1.9e-06	1.3e-06	7e-07	1.3e-06	7e-07
K03574	mutT, NUDT15, MTH2; 8-oxo-dGTP diphosphatase	5.7e-05	3.56e-05	6.57e-05	7.2e-05	2.26e-05	3.6e-05	9.58e-05	3.79e-05	6.16e-05	2.29e-05	5.6e-05	0.0001034	6.65e-05
K03575	mutY; A/G-specific adenine glycosylase	2.92e-05	1.47e-05	3.09e-05	3.38e-05	1.37e-05	1.98e-05	3.32e-05	1.34e-05	4.15e-05	1.82e-05	2.6e-05	2.61e-05	2.38e-05
K03576	metR; LysR family transcriptional regulator, regulator for metE and metH	9e-07	0	0	0	4e-07	0	0	8e-07	5e-07	1.2e-06	0	8e-07	3e-07
K03578	hrpA; ATP-dependent helicase HrpA	0	0	0	0	0	1.1e-06	0	1.2e-06	1.5e-06	0	1.4e-06	0	0
K03579	hrpB; ATP-dependent helicase HrpB	0	4e-07	2e-07	3e-07	0	0	0	3e-07	6e-07	7e-07	0	3.6e-06	1.8e-06
K03580	hepA; ATP-dependent helicase HepA	6e-07	0	0	4e-07	0	1.9e-06	0	7e-07	6.5e-06	1.4e-06	2e-07	4.5e-06	2e-06
K03581	recD; exodeoxyribonuclease V alpha subunit	4.28e-05	2.75e-05	5.48e-05	6.06e-05	2.12e-05	1.96e-05	8.69e-05	3e-05	7.5e-05	1.78e-05	2.58e-05	5.12e-05	3.62e-05
K03582	recB; exodeoxyribonuclease V beta subunit	0	1.2e-06	5e-07	2e-07	5e-07	4e-07	4e-07	9e-07	7e-06	1.5e-06	0	2.4e-06	2.6e-06
K03583	recC; exodeoxyribonuclease V gamma subunit	0	0	5e-07	0	7e-07	1.2e-06	0	4.8e-06	7.7e-06	2.8e-06	2e-07	6.5e-06	1.7e-06
K03584	recO; DNA repair protein RecO (recombination protein O)	2.02e-05	1.79e-05	3.06e-05	2.43e-05	7.2e-06	1.21e-05	2.89e-05	1.51e-05	3.53e-05	3e-06	1.31e-05	2.78e-05	1.72e-05
K03585	acrA, mexA, adeI, smeD, mtrC, cmeA; membrane fusion protein, multidrug efflux system	0	8e-07	0	0	1e-06	2.1e-06	0	5e-07	9.8e-06	3e-07	0	9.1e-06	2.4e-06
K03586	ftsL; cell division protein FtsL	0	0	0	0	0	0	0	0	3.5e-06	7e-07	7e-07	2.8e-06	2.2e-06
K03587	ftsI; cell division protein FtsI (penicillin-binding protein 3)	0	0	0	0	4e-07	7.5e-06	0	8e-07	4.2e-06	3.3e-06	0	3.6e-06	1e-06
K03588	ftsW, spoVE; cell division protein FtsW	4.47e-05	1.82e-05	4.49e-05	4.36e-05	1.57e-05	2.03e-05	5.29e-05	1.31e-05	3.95e-05	1.3e-05	2.14e-05	3.22e-05	3.03e-05
K03589	ftsQ; cell division protein FtsQ	3.43e-05	2.52e-05	4.72e-05	5.32e-05	2.4e-05	1.45e-05	7.8e-05	3.1e-05	4.92e-05	1.44e-05	2.74e-05	5.12e-05	2.9e-05
K03590	ftsA; cell division protein FtsA	3.83e-05	2.75e-05	6.43e-05	5.94e-05	3.51e-05	1.6e-05	6.87e-05	2.85e-05	4.57e-05	1.63e-05	2.77e-05	3.51e-05	3.87e-05
K03592	pmbA; PmbA protein	7e-07	0	4e-07	0	3e-06	2.1e-06	0	0	6.4e-06	1.3e-06	5e-07	1.54e-05	1.1e-06
K03593	mrp, NUBPL; ATP-binding protein involved in chromosome partitioning	3.7e-05	2.48e-05	4.32e-05	6.17e-05	3.14e-05	1.81e-05	6.94e-05	2.13e-05	6.65e-05	1.58e-05	3.98e-05	6.32e-05	3.62e-05
K03594	bfr; bacterioferritin	0	1.1e-06	0	0	1.2e-06	0	0	0	1.6e-06	9e-07	0	1.2e-06	3e-06
K03595	era; GTPase	2.23e-05	1.75e-05	2.28e-05	3.55e-05	1.65e-05	7.7e-06	3.98e-05	1.78e-05	2.87e-05	1.12e-05	1.43e-05	2.34e-05	1.98e-05
K03596	lepA; GTP-binding protein LepA	3.02e-05	2.24e-05	3.85e-05	4.86e-05	2.29e-05	1.18e-05	6.83e-05	2.15e-05	5.17e-05	1.36e-05	2.93e-05	4.7e-05	3.49e-05
K03597	rseA; sigma-E factor negative regulatory protein RseA	0	0	0	0	0	4e-07	0	0	2e-06	7e-07	0	1.4e-06	7e-07
K03598	rseB; sigma-E factor negative regulatory protein RseB	0	0	0	0	0	6e-07	0	9e-07	2.4e-06	1.4e-06	5e-07	0	5e-07
K03599	sspA, mglA; RNA polymerase-associated protein	0	0	0	0	0	2.9e-06	0	0	9e-07	3.2e-06	0	7.6e-06	2.9e-06
K03600	sspB; stringent starvation protein B	1e-06	0	0	0	0	1.2e-06	0	4e-07	8e-07	1.8e-06	0	4.8e-06	1e-06
K03601	xseA; exodeoxyribonuclease VII large subunit	4.28e-05	2.36e-05	4.19e-05	3.99e-05	2.29e-05	1.34e-05	6.04e-05	1.71e-05	6.02e-05	1.25e-05	2.19e-05	3.65e-05	3.36e-05
K03602	xseB; exodeoxyribonuclease VII small subunit	1.33e-05	8.1e-06	1.88e-05	2.4e-05	7.5e-06	8.6e-06	2.32e-05	9.9e-06	2.24e-05	5.8e-06	5.2e-06	2.41e-05	1.64e-05
K03604	purR; LacI family transcriptional regulator, purine nucleotide synthesis repressor	0	1.5e-06	0	0	0	0	0	0	1.1e-06	3.8e-06	0	8e-07	7e-07
K03606	wcaJ; putative colanic acid biosysnthesis UDP-glucose lipid carrier transferase	6e-07	0	0	0	0	7e-07	0	1.9e-06	2.4e-06	6e-07	3e-07	2.7e-06	0
K03607	proQ; ProP effector	0	5e-07	6e-07	6e-07	0	0	0	8e-07	1.8e-06	4e-07	0	6e-07	2.3e-06
K03610	minC; septum site-determining protein MinC	0	1.1e-06	0	0	1.6e-06	4e-07	0	0	1.6e-06	6e-07	0	0	7e-07
K03611	dsbB; disulfide bond formation protein DsbB	0	0	0	0	0	2e-06	0	0	1.3e-06	0	0	0	1.6e-06
K03613	rnfE; electron transport complex protein RnfE	0	0	0	0	0	0	0	0	0	0	0	0	4.5e-06
K03614	rnfD; electron transport complex protein RnfD	0	0	0	0	0	0	0	0	1e-06	0	0	3.3e-06	1.3e-06
K03616	rnfB; electron transport complex protein RnfB	0	2.8e-06	1e-06	0	0	0	0	0	0	0	0	0	2.5e-06
K03621	plsX; glycerol-3-phosphate acyltransferase PlsX	2.62e-05	2.23e-05	2.97e-05	3.73e-05	1.68e-05	1.4e-05	5.65e-05	1.37e-05	4.77e-05	8.8e-06	2.64e-05	3.99e-05	2.38e-05
K03624	greA; transcription elongation factor GreA	2.19e-05	1.09e-05	4.06e-05	3.53e-05	1.03e-05	1.1e-05	2.92e-05	1.71e-05	3.91e-05	1e-05	2.11e-05	3.24e-05	2.23e-05
K03625	nusB; N utilization substance protein B	2.9e-05	9.7e-06	3.11e-05	1.42e-05	2.1e-05	1.24e-05	4.19e-05	1.07e-05	2.58e-05	8.6e-06	1.28e-05	1.92e-05	1.82e-05
K03628	rho; transcription termination factor Rho	3.87e-05	2.79e-05	2.81e-05	5.48e-05	1.92e-05	1.57e-05	4.9e-05	1.93e-05	4.67e-05	1.34e-05	2.78e-05	3.51e-05	2.78e-05
K03629	recF; DNA replication and repair protein RecF	6.36e-05	4.04e-05	7.74e-05	7.46e-05	2.98e-05	2.03e-05	7.65e-05	3.36e-05	6.3e-05	2.35e-05	3.44e-05	8.4e-05	4.05e-05
K03630	radC; DNA repair protein RadC	2.4e-05	1.21e-05	3.15e-05	2.52e-05	1.5e-05	5.5e-06	3.38e-05	1.04e-05	3.29e-05	9.2e-06	8.7e-06	3.17e-05	2.04e-05
K03631	recN; DNA repair protein RecN (Recombination protein N)	4.56e-05	1.7e-05	5.67e-05	3.35e-05	1.97e-05	1.4e-05	4.17e-05	1.44e-05	4.18e-05	1.48e-05	2.22e-05	3.71e-05	4.64e-05
K03632	mukB; chromosome partition protein MukB	0	1e-06	5e-07	1.2e-06	5e-07	5e-07	0	0	7.4e-06	2.1e-06	2.3e-06	1e-06	2.7e-06
K03633	mukF; chromosome partition protein MukF	0	2.9e-06	0	0	7e-07	0	0	0	2e-06	1.1e-06	0	7e-07	3.5e-06
K03635	MOCS2, moaE; molybdopterin synthase catalytic subunit	3.17e-05	1.48e-05	4.29e-05	4.64e-05	9e-06	6.9e-06	4.8e-05	7.3e-06	4.02e-05	1.3e-05	2.16e-05	3.73e-05	9e-06
K03636	moaD; molybdopterin synthase sulfur carrier subunit	1.81e-05	1.26e-05	3.83e-05	2.93e-05	9.9e-06	1.22e-05	3.82e-05	1.51e-05	3.64e-05	6.7e-06	1.22e-05	2e-05	4.1e-06
K03637	moaC; cyclic pyranopterin phosphate synthase	2.5e-05	1.19e-05	3.09e-05	2.9e-05	2.11e-05	8.6e-06	4.28e-05	1.43e-05	3.57e-05	9.9e-06	1.83e-05	3.52e-05	3.21e-05
K03638	moaB; molybdenum cofactor biosynthesis protein B	3.02e-05	1.26e-05	2.39e-05	2.77e-05	2.06e-05	7.3e-06	3.83e-05	1.68e-05	3.51e-05	1.14e-05	1.79e-05	3.05e-05	1.87e-05
K03639	MOCS1, moaA; cyclic pyranopterin phosphate synthase	3.66e-05	1.91e-05	4.26e-05	3.67e-05	2.19e-05	1.88e-05	7.57e-05	1.99e-05	3.92e-05	1.47e-05	2.32e-05	3.13e-05	3.46e-05
K03640	pal; peptidoglycan-associated lipoprotein	0	5e-07	0	0	0	0	0	4e-07	1.4e-06	0	0	2.8e-06	1.4e-06
K03641	tolB; TolB protein	0	4e-07	0	2e-07	0	0	0	5e-07	1.4e-06	1e-06	0	3.1e-06	1.1e-06
K03643	lptE, rlpB; LPS-assembly lipoprotein	0	0	0	0	0	0	0	0	0	1.5e-06	0	2e-06	0
K03644	lipA; lipoic acid synthetase	3.17e-05	1.5e-05	2.65e-05	2.62e-05	1.73e-05	6.3e-06	3.87e-05	1.46e-05	2.84e-05	1.01e-05	1.86e-05	2.44e-05	2.18e-05
K03647	nrdI; protein involved in ribonucleotide reduction	2.43e-05	1.64e-05	3.12e-05	2.48e-05	1.28e-05	9.1e-06	3.19e-05	1.48e-05	3.21e-05	4.3e-06	1.86e-05	2.37e-05	1.45e-05
K03648	UNG, UDG; uracil-DNA glycosylase	2.61e-05	1.22e-05	3.3e-05	3.88e-05	1.5e-05	6.5e-06	3.85e-05	1.39e-05	3.69e-05	1.25e-05	1.63e-05	2.08e-05	2.34e-05
K03650	mnmE, trmE, MSS1; tRNA modification GTPase	5.04e-05	2.44e-05	4.04e-05	4.18e-05	3.16e-05	1.67e-05	7.67e-05	2.93e-05	7.03e-05	2.2e-05	2.97e-05	6.7e-05	3.66e-05
K03651	icc; Icc protein	0	0	0	0	0	1.4e-06	6e-07	3e-07	2.1e-06	2.2e-06	0	1.8e-06	9e-07
K03652	MPG; DNA-3-methyladenine glycosylase	3.02e-05	1.44e-05	3.39e-05	3.87e-05	1.28e-05	1.97e-05	3.64e-05	1.67e-05	3.49e-05	1.28e-05	2.37e-05	3.04e-05	2.63e-05
K03654	recQ; ATP-dependent DNA helicase RecQ	7.44e-05	5.73e-05	8.64e-05	0.0001124	3.4e-05	3.12e-05	0.0001116	4.65e-05	0.0001096	4.01e-05	6.15e-05	0.000113	6.5e-05
K03655	recG; ATP-dependent DNA helicase RecG	8.72e-05	6.56e-05	9.29e-05	0.0001511	5.24e-05	5.21e-05	0.0002737	7.68e-05	0.0001731	4.52e-05	6.82e-05	0.0001193	4.72e-05
K03656	rep; ATP-dependent DNA helicase Rep	1.9e-06	0	0	0	9e-07	9e-07	0	1.6e-06	7.8e-06	1.9e-06	1.2e-06	5.6e-06	2.6e-06
K03657	uvrD, pcrA; DNA helicase II / ATP-dependent DNA helicase PcrA	4.34e-05	2.87e-05	4.32e-05	5.59e-05	2.51e-05	1.72e-05	5.45e-05	3.15e-05	6.7e-05	1.45e-05	3.45e-05	6.49e-05	2.76e-05
K03658	helD; DNA helicase IV	0	1.4e-06	0	0	0	1.2e-06	0	4e-07	5.3e-06	0	0	0	5e-07
K03664	smpB; SsrA-binding protein	3.54e-05	1.95e-05	4.11e-05	3.65e-05	1.13e-05	5.4e-06	4.01e-05	2.03e-05	4.38e-05	9.5e-06	2.07e-05	3.75e-05	6.13e-05
K03665	hflX; GTPase	2.37e-05	2.56e-05	2.62e-05	2.93e-05	1.6e-05	1.77e-05	4.54e-05	2.18e-05	4.65e-05	1.19e-05	2.24e-05	3.68e-05	2.59e-05
K03666	hfq; host factor-I protein	1.71e-05	1.14e-05	2.04e-05	1.82e-05	2.45e-05	7.4e-06	1.74e-05	8.4e-06	2.93e-05	8.6e-06	1.32e-05	2.21e-05	1.56e-05
K03667	hslU; ATP-dependent HslUV protease ATP-binding subunit HslU	3.74e-05	2.19e-05	4.16e-05	3.6e-05	1.81e-05	9.2e-06	3.97e-05	1.35e-05	4.66e-05	1.58e-05	2.09e-05	4.12e-05	2.3e-05
K03668	hslJ; heat shock protein HslJ	0	0	0	0	0	0	0	0	3.1e-06	0	0	2.4e-06	0
K03671	trxA; thioredoxin 1	2.93e-05	1.69e-05	1.56e-05	3.83e-05	1.41e-05	1.24e-05	3.91e-05	1.39e-05	3e-05	9.5e-06	2.01e-05	4.12e-05	2.47e-05
K03672	trxC; thioredoxin 2	0	0	0	0	0	7e-07	0	1e-06	4e-07	0	0	2.1e-06	0
K03673	dsbA; thiol:disulfide interchange protein DsbA	0	0	0	0	0	3.6e-06	0	0	4.8e-06	2.1e-06	0	0	4.3e-06
K03675	grxB; glutaredoxin 2	0	0	0	0	0	0	0	2.4e-06	3.2e-06	0	1.4e-06	0	0
K03684	rnd; ribonuclease D	9e-07	0	0	0	1.1e-06	1.1e-06	0	4e-07	1.1e-06	0	9e-07	2.3e-06	9e-07
K03685	rnc, DROSHA, RNT1; ribonuclease III	2.71e-05	1.65e-05	2.43e-05	3.03e-05	2.02e-05	7.1e-06	4.81e-05	1.88e-05	3.04e-05	1.1e-05	1.11e-05	3.84e-05	2.11e-05
K03686	dnaJ; molecular chaperone DnaJ	2.03e-05	1.18e-05	2.64e-05	2.4e-05	1.45e-05	1.08e-05	3.09e-05	1.63e-05	2.75e-05	1.27e-05	1.38e-05	2.33e-05	2.54e-05
K03687	GRPE; molecular chaperone GrpE	2.86e-05	1.58e-05	2.49e-05	2.76e-05	1.76e-05	1.13e-05	4.73e-05	9.3e-06	2.49e-05	6.8e-06	1.6e-05	1.84e-05	2.7e-05
K03688	ubiB, aarF; ubiquinone biosynthesis protein	0	3.5e-06	0	1.2e-06	5.2e-06	3.1e-06	0	1.1e-06	6.8e-06	1.2e-06	0	5.8e-06	5.7e-06
K03690	ubiJ; ubiquinone biosynthesis protein UbiJ	0	1.7e-06	0	0	4e-07	0	0	1.1e-06	5.4e-06	3e-07	0	1.3e-06	1.4e-06
K03694	clpA; ATP-dependent Clp protease ATP-binding subunit ClpA	4e-07	1.06e-05	1.6e-06	0	2e-06	2.9e-06	1.5e-06	2.2e-06	2.5e-06	4e-06	1.7e-06	8.9e-06	2.9e-06
K03695	clpB; ATP-dependent Clp protease ATP-binding subunit ClpB	3.89e-05	2.24e-05	5.07e-05	6.36e-05	2.06e-05	2.24e-05	7.15e-05	2.78e-05	5.11e-05	2.44e-05	3.78e-05	4.55e-05	3.2e-05
K03696	clpC; ATP-dependent Clp protease ATP-binding subunit ClpC	4.66e-05	2.44e-05	6.62e-05	6.98e-05	3.44e-05	2.09e-05	8.42e-05	2.57e-05	7e-05	2.13e-05	3.27e-05	5.92e-05	5.25e-05
K03698	cbf, cbf1; 3'-5' exoribonuclease	2.18e-05	1.36e-05	3.5e-05	2.88e-05	1.51e-05	1e-05	3.88e-05	1.06e-05	3.06e-05	9.7e-06	1.67e-05	3.04e-05	2.14e-05
K03699	tlyC; putative hemolysin	5e-07	0	0	0	2e-07	0	0	0	2e-06	1e-06	0	3.3e-06	2e-07
K03700	recU; recombination protein U	1.63e-05	9.9e-06	3.14e-05	1.99e-05	1.2e-05	6.9e-06	3.64e-05	1.44e-05	3.34e-05	6.9e-06	1.93e-05	3.2e-05	1.6e-05
K03701	uvrA; excinuclease ABC subunit A	7.03e-05	3.02e-05	6.96e-05	5.91e-05	3.04e-05	2.18e-05	8.05e-05	3.43e-05	6.6e-05	2.38e-05	3.65e-05	6.09e-05	4.4e-05
K03702	uvrB; excinuclease ABC subunit B	3.81e-05	2.99e-05	3.91e-05	4.13e-05	2.05e-05	1.46e-05	5.25e-05	2.35e-05	5.68e-05	2.08e-05	3.72e-05	5.88e-05	4.14e-05
K03703	uvrC; excinuclease ABC subunit C	4.28e-05	2.01e-05	4.68e-05	4.47e-05	1.47e-05	1.54e-05	6.41e-05	2.71e-05	5.21e-05	1.23e-05	2.85e-05	4.46e-05	3e-05
K03704	cspA; cold shock protein (beta-ribbon, CspA family)	6.92e-05	3.72e-05	9.05e-05	8.78e-05	3.46e-05	2.27e-05	0.0001208	5.38e-05	7.28e-05	2.11e-05	4.62e-05	6.69e-05	3.65e-05
K03705	hrcA; heat-inducible transcriptional repressor	2.39e-05	1.27e-05	4.49e-05	3.48e-05	1.29e-05	1.81e-05	4.45e-05	1.63e-05	3.69e-05	7.8e-06	1.82e-05	4.02e-05	2.39e-05
K03706	codY; transcriptional pleiotropic repressor	2.77e-05	1.07e-05	2.63e-05	1.96e-05	5.2e-06	8.5e-06	2.87e-05	1.34e-05	3.13e-05	1.09e-05	1.62e-05	2.57e-05	1.75e-05
K03707	tenA; thiaminase (transcriptional activator TenA)	4.04e-05	1.75e-05	4.16e-05	7.39e-05	2.35e-05	1.01e-05	8.39e-05	1.62e-05	4.25e-05	1.69e-05	2.23e-05	3.24e-05	3.34e-05
K03708	ctsR; transcriptional regulator of stress and heat shock response	2.93e-05	8.8e-06	4.33e-05	3.26e-05	2.05e-05	1.75e-05	4.27e-05	1.93e-05	3.59e-05	1.19e-05	2.39e-05	3.09e-05	2.3e-05
K03709	troR; DtxR family transcriptional regulator, Mn-dependent transcriptional regulator	2.51e-05	2.06e-05	4.46e-05	4.79e-05	1.62e-05	9.3e-06	6.3e-05	1.52e-05	4.47e-05	1.48e-05	2.2e-05	3.99e-05	2.8e-05
K03711	fur; Fur family transcriptional regulator, ferric uptake regulator	2.41e-05	5.7e-06	1.54e-05	1.6e-05	8.4e-06	1.33e-05	2.84e-05	1.43e-05	2.22e-05	1.04e-05	1.16e-05	2.93e-05	2.21e-05
K03713	glnR; MerR family transcriptional regulator, glutamine synthetase repressor	2.62e-05	1.82e-05	2.18e-05	2.41e-05	5.5e-06	5.4e-06	2.68e-05	7.3e-06	2.43e-05	7.2e-06	1.29e-05	2.61e-05	1.59e-05
K03717	nhaR; LysR family transcriptional regulator, transcriptional activator of nhaA	0	0	0	0	1.7e-06	0	0	0	2.6e-06	1.3e-06	7e-07	6.4e-06	1.2e-06
K03718	asnC; Lrp/AsnC family transcriptional regulator, regulator for asnA, asnC and gidA	1e-06	0	0	0	0	0	0	4e-07	4e-06	2.4e-06	0	1.9e-06	2e-06
K03719	lrp; Lrp/AsnC family transcriptional regulator, leucine-responsive regulatory protein	7.6e-06	1.37e-05	5.1e-06	4.98e-05	6.5e-06	1.35e-05	4.2e-05	1.21e-05	4.23e-05	1.09e-05	1.69e-05	1.19e-05	5.7e-06
K03720	trpR; TrpR family transcriptional regulator, trp operon repressor	0	0	0	0	9e-07	9e-07	0	0	1.8e-06	0	0	0	0
K03721	tyrR; transcriptional regulator of aroF, aroG, tyrA and aromatic amino acid transport	4e-07	0	0	0	9e-07	9e-07	0	0	2e-06	7e-07	0	5e-07	0
K03722	dinG; ATP-dependent DNA helicase DinG	4.12e-05	1.89e-05	4.57e-05	4.75e-05	2.27e-05	2.04e-05	8.09e-05	1.9e-05	5.48e-05	1.95e-05	2.65e-05	5.3e-05	4e-05
K03723	mfd; transcription-repair coupling factor (superfamily II helicase)	6.43e-05	3.52e-05	8.72e-05	5.12e-05	3.16e-05	2.53e-05	0.0001004	2.75e-05	7.82e-05	2.16e-05	4.12e-05	6.56e-05	5.27e-05
K03732	rhlB; ATP-dependent RNA helicase RhlB	7e-07	8.1e-06	0	0	7e-07	1.6e-06	4e-07	5e-07	4.1e-06	2.7e-06	0	5.4e-06	1.2e-06
K03733	xerC; integrase/recombinase XerC	2.99e-05	1.27e-05	2.79e-05	2.65e-05	1.3e-05	9e-06	3.6e-05	1.17e-05	3.96e-05	1.22e-05	1.36e-05	3.33e-05	1.81e-05
K03734	apbE; thiamine biosynthesis lipoprotein	0	0	0	0	0	0	0	0	6.2e-06	1.9e-06	0	2.4e-06	0
K03739	dltB; membrane protein involved in D-alanine export	3.42e-05	2.08e-05	5.06e-05	4.73e-05	1.87e-05	1.35e-05	6.04e-05	1.82e-05	4.89e-05	1.62e-05	4.1e-05	3.79e-05	2.61e-05
K03740	dltD; D-alanine transfer protein	3.24e-05	1.6e-05	4.36e-05	3.35e-05	1.61e-05	1.57e-05	5.89e-05	1.85e-05	4.41e-05	1.33e-05	1.97e-05	4.45e-05	2.68e-05
K03741	ARSC2, arsC; arsenate reductase	1.92e-05	1.46e-05	2.33e-05	3.77e-05	1.67e-05	5e-06	5.3e-06	5.4e-06	3.09e-05	6.4e-06	1.3e-05	2.82e-05	1.59e-05
K03743	pncC; nicotinamide-nucleotide amidase	0	9e-07	0	0	0	2.8e-06	0	7e-07	2.4e-06	7e-07	0	0	8e-07
K03744	lemA; LemA protein	0	0	0	0	0	0	0	0	3.6e-06	0	0	0	0
K03746	hns; DNA-binding protein H-NS	1.2e-06	0	0	0	0	4.2e-06	0	0	6.4e-06	2.7e-06	0	2.9e-06	0
K03747	smg; Smg protein	5e-07	0	0	7e-07	1.8e-06	1.8e-06	0	0	3.1e-06	9e-07	0	6.1e-06	1e-06
K03749	dedD; DedD protein	0	1.8e-06	0	0	1.3e-06	0	0	0	2e-06	0	0	2.2e-06	0
K03750	moeA; molybdopterin molybdotransferase	3.67e-05	2.51e-05	3.36e-05	4.08e-05	1.65e-05	1.58e-05	6.19e-05	2.14e-05	4.37e-05	1.85e-05	2.41e-05	3.83e-05	3.05e-05
K03752	mobA; molybdopterin-guanine dinucleotide biosynthesis protein A	3.5e-05	2.4e-05	3.24e-05	3.15e-05	1.92e-05	1.08e-05	5.76e-05	1.36e-05	5.92e-05	1.23e-05	2.3e-05	5.53e-05	2.3e-05
K03753	mobB; molybdopterin-guanine dinucleotide biosynthesis protein B	3.59e-05	1.32e-05	3.98e-05	1.88e-05	9e-06	9.4e-06	5.36e-05	1.28e-05	3.12e-05	1.47e-05	1.62e-05	4.27e-05	2e-05
K03756	potE; putrescine:ornithine antiporter	0	0	0	0	0	0	0	0	1.1e-06	0	0	1.8e-06	0
K03757	cadB; cadaverine:lysine antiporter	0	4e-07	0	1.1e-06	1.4e-06	2e-07	0	1e-06	6.4e-06	1.9e-06	8e-07	3.5e-06	7e-07
K03758	arcD, lysl, lysP; arginine:ornithine antiporter / lysine permease	4.9e-05	1.53e-05	3.28e-05	3.71e-05	1.38e-05	2.03e-05	5.81e-05	1.76e-05	4.31e-05	1.41e-05	2.27e-05	2.93e-05	3.12e-05
K03760	eptA; lipid A ethanolaminephosphotransferase	0	2.7e-06	0	0	0	0	0	0	1.8e-06	0	0	5.8e-06	0
K03762	proP; MFS transporter, MHS family, proline/betaine transporter	4.76e-05	2.82e-05	5.32e-05	5.31e-05	4.36e-05	1.75e-05	7.48e-05	1.85e-05	5.55e-05	2.43e-05	2.33e-05	6.95e-05	4.33e-05
K03763	DPO3A2, polC; DNA polymerase III subunit alpha, Gram-positive type	6.12e-05	3.4e-05	6.02e-05	6.41e-05	3.68e-05	2.61e-05	9.4e-05	2.74e-05	8.51e-05	2.29e-05	4.39e-05	6.1e-05	3.79e-05
K03764	metJ; MetJ family transcriptional regulator, methionine regulon repressor	0	0	0	1.6e-06	2.7e-06	1.4e-06	0	1e-06	5.3e-06	0	0	1.25e-05	1.1e-06
K03765	cadC; transcriptional activator of cad operon	9e-07	0	0	0	0	0	0	4e-07	3.5e-06	1.8e-06	0	3.5e-06	2.4e-06
K03768	PPIB, ppiB; peptidyl-prolyl cis-trans isomerase B (cyclophilin B)	2.04e-05	2.12e-05	3.26e-05	3.76e-05	1.99e-05	1.55e-05	6.57e-05	2.43e-05	4.42e-05	1.1e-05	2.75e-05	4.45e-05	2.14e-05
K03770	ppiD; peptidyl-prolyl cis-trans isomerase D	0	0	0	0	0	1.1e-06	3e-07	6e-07	1e-06	0	0	2e-06	3e-07
K03771	surA; peptidyl-prolyl cis-trans isomerase SurA	5e-07	0	0	0	0	0	0	9e-07	2.3e-06	1.4e-06	0	2.1e-06	5e-07
K03772	fkpA; FKBP-type peptidyl-prolyl cis-trans isomerase FkpA	6e-07	5.2e-06	0	0	0	6e-07	0	1e-06	3.7e-06	5e-07	0	4.6e-06	1.2e-06
K03773	fklB; FKBP-type peptidyl-prolyl cis-trans isomerase FklB	0	8e-07	0	0	0	0	0	1.8e-06	1e-06	0	0	3.3e-06	1.3e-06
K03777	dld; D-lactate dehydrogenase	0	1.1e-06	0	7e-07	3e-07	6e-07	0	0	3.1e-06	1e-06	0	3.4e-06	4e-06
K03778	ldhA; D-lactate dehydrogenase	7.93e-05	3.8e-05	9.44e-05	9.9e-05	3.5e-05	3.15e-05	0.0001431	4.54e-05	9.77e-05	3.11e-05	6.05e-05	8.23e-05	5.86e-05
K03781	katE, CAT, catB, srpA; catalase	3.9e-05	2.99e-05	3.57e-05	5.71e-05	2.24e-05	1.47e-05	7.21e-05	2.37e-05	6.98e-05	1.86e-05	3.36e-05	3.37e-05	2.42e-05
K03782	katG; catalase-peroxidase	1.6e-06	5.2e-06	4e-07	1.09e-05	3.2e-06	7e-06	1.1e-05	9e-07	6.2e-06	4.2e-06	1.3e-06	1.6e-06	3.3e-06
K03784	deoD; purine-nucleoside phosphorylase	5.83e-05	4.32e-05	6.14e-05	9.11e-05	3.44e-05	2.72e-05	9.01e-05	3.6e-05	9.22e-05	3.63e-05	4.14e-05	9.46e-05	4.98e-05
K03785	aroD; 3-dehydroquinate dehydratase I	3.81e-05	1.66e-05	3.76e-05	3.42e-05	9.9e-06	1.4e-05	6.53e-05	1.89e-05	3.91e-05	1.32e-05	2.31e-05	3.85e-05	2.73e-05
K03786	aroQ, qutE; 3-dehydroquinate dehydratase II	5e-07	8.9e-06	1.3e-06	0	0	0	0	0	3.5e-06	1.1e-06	0	6.2e-06	4.3e-06
K03787	surE; 5'-nucleotidase	0	0	0	0	0	0	0	0	2.3e-06	0	0	1.8e-06	0
K03789	rimI; ribosomal-protein-alanine N-acetyltransferase	2.34e-05	1.26e-05	3.42e-05	1.41e-05	8.7e-06	1.04e-05	3.63e-05	1.7e-05	2.19e-05	8.1e-06	1.49e-05	1.9e-05	1.94e-05
K03797	E3.4.21.102, prc, ctpA; carboxyl-terminal processing protease	3.88e-05	2.29e-05	4.69e-05	4.21e-05	2.11e-05	1.06e-05	5.34e-05	1.82e-05	4.75e-05	1.23e-05	1.95e-05	4.69e-05	2.77e-05
K03798	ftsH, hflB; cell division protease FtsH	4.1e-05	2.25e-05	5.59e-05	6.76e-05	2.65e-05	2.04e-05	7.51e-05	2.25e-05	4.87e-05	1.84e-05	2.72e-05	4.54e-05	2.96e-05
K03800	lplA; lipoate-protein ligase A	0.0001036	5.81e-05	0.0001053	0.0001221	5.67e-05	3.93e-05	0.0001379	5.51e-05	0.0001177	2.94e-05	6.18e-05	0.0001034	7.8e-05
K03802	cphA; cyanophycin synthetase	0	0	0	9.3e-06	1.1e-06	1.1e-06	3.4e-06	0	0	0	0	0	0
K03803	rseC; sigma-E factor negative regulatory protein RseC	1.5e-06	0	0	0	0	0	0	0	0	0	0	2.8e-06	0
K03804	mukE; chromosome partition protein MukE	0	0	0	0	0	0	0	1e-06	8e-07	5e-07	1.1e-06	7e-07	0
K03806	ampD; AmpD protein	0	0	0	0	0	0	0	0	3.7e-06	8e-07	0	1.1e-06	9e-07
K03808	pqiA; paraquat-inducible protein A	0	0	0	6e-07	5e-07	0	0	2.3e-06	2.7e-06	0	0	3.7e-06	4e-07
K03810	mviM; virulence factor	8e-07	0	0	0	1.9e-06	3.6e-06	5e-07	0	2.2e-06	4e-07	3.2e-06	4e-06	1.5e-06
K03814	mtgA; monofunctional biosynthetic peptidoglycan transglycosylase	0	0	0	0	0	0	0	2e-06	1.8e-06	0	0	0	1.1e-06
K03815	xapA; xanthosine phosphorylase	7e-07	0	0	0	0	0	4e-07	3e-07	1.3e-06	4.1e-06	3e-07	2.1e-06	7e-07
K03816	xpt; xanthine phosphoribosyltransferase	3.15e-05	1.64e-05	3.59e-05	3.47e-05	1.25e-05	9.3e-06	3.92e-05	2e-05	4e-05	1.58e-05	1.83e-05	3.18e-05	2.35e-05
K03817	rimL; ribosomal-protein-serine acetyltransferase	2.55e-05	1.9e-05	4.94e-05	3.19e-05	1.85e-05	1.96e-05	4.26e-05	2.31e-05	5.06e-05	1.06e-05	1.73e-05	4.49e-05	2.72e-05
K03820	lnt; apolipoprotein N-acyltransferase	0	0	0	0	0	0	0	0	0	9e-07	0	3.4e-06	1.8e-06
K03821	phbC, phaC; polyhydroxyalkanoate synthase	8e-07	0	0	0	0	1e-06	0	0	7e-07	0	0	2.1e-06	8e-07
K03823	pat; phosphinothricin acetyltransferase	2.31e-05	1.11e-05	3.5e-05	4.26e-05	1.73e-05	1.1e-05	5.7e-05	1.33e-05	4.42e-05	1.54e-05	3.72e-05	4.94e-05	2.81e-05
K03825	yhhY; putative acetyltransferase	0	0	0	0	0	0	0	0	3.4e-06	0	0	0	2.2e-06
K03828	yjgM; putative acetyltransferase	0	9e-07	0	5e-07	1.3e-06	0	8e-07	3e-07	2.17e-05	0	0	5.3e-06	3.6e-06
K03829	yedL; putative acetyltransferase	0	0	0	0	0	0	0	0	3.6e-06	0	0	2.8e-06	0
K03832	tonB; periplasmic protein TonB	4e-07	0	1e-06	0	1e-06	1.4e-06	0	1.5e-06	3.7e-06	1.5e-06	0	5.3e-06	1.2e-06
K03837	sdaC; serine transporter	0	6.2e-06	0	0	1.7e-06	2.2e-06	4e-07	8e-07	2.3e-06	3e-07	7e-07	4e-07	3.5e-06
K03839	fldA, nifF, isiB; flavodoxin I	0	1e-06	0	0	0	0	0	4e-07	3.1e-06	1.7e-06	0	1.1e-06	0
K03840	fldB; flavodoxin II	0	0	0	0	0	0	0	1.4e-06	2.4e-06	0	0	2.5e-06	0
K03841	FBP, fbp; fructose-1,6-bisphosphatase I	1e-06	7.3e-06	0	3.4e-06	6e-07	1.1e-06	0	4e-07	1.3e-06	2e-07	5e-07	4.1e-06	1.7e-06
K03885	ndh; NADH dehydrogenase	6.14e-05	3.17e-05	6.2e-05	5.66e-05	2.68e-05	2.63e-05	9.53e-05	2.86e-05	6.41e-05	1.63e-05	3.86e-05	6.21e-05	4.19e-05
K03892	arsR; ArsR family transcriptional regulator	1.69e-05	1.31e-05	3.58e-05	3.29e-05	1.52e-05	7.4e-06	4.82e-05	7.9e-06	3.02e-05	1.22e-05	2.23e-05	2.73e-05	4.24e-05
K03893	arsB; arsenical pump membrane protein	4.94e-05	1.77e-05	5.79e-05	3.99e-05	2.65e-05	2.5e-05	6.71e-05	2.2e-05	3.23e-05	1.37e-05	1.85e-05	2.67e-05	4.86e-05
K03924	moxR; MoxR-like ATPase	2.2e-06	0	0	0	0	2.8e-06	0	2.3e-06	9.4e-06	3.2e-06	0	4.6e-06	0
K03925	mraZ; MraZ protein	1.69e-05	1.05e-05	2.81e-05	2.34e-05	5.4e-06	7.3e-06	4.2e-05	9.2e-06	3e-05	2.6e-06	1.65e-05	1.29e-05	2.25e-05
K03928	yvaK; carboxylesterase	7.03e-05	2.93e-05	8.3e-05	7.96e-05	4.45e-05	2.37e-05	0.0001049	2.78e-05	7.65e-05	3.43e-05	4.68e-05	6.23e-05	5.33e-05
K03929	pnbA; para-nitrobenzyl esterase	4.86e-05	3.47e-05	5.66e-05	7.07e-05	2.52e-05	1.9e-05	7.96e-05	3.35e-05	6.81e-05	2.2e-05	3.79e-05	6.24e-05	4.03e-05
K03931	ygjK; putative isomerase	0	0	0	0	4.1e-06	1.4e-06	0	0	6.6e-06	8e-07	0	4.1e-06	1.1e-06
K03933	cpbD; chitin-binding protein	0	0	0	0	0	0	0	7e-07	2.7e-06	2.8e-06	0	4.7e-06	0
K03969	pspA; phage shock protein A	1.6e-06	0	0	0	0	0	0	0	1.2e-06	1.5e-06	0	2e-06	0
K03970	pspB; phage shock protein B	0	0	0	0	0	0	0	0	1.6e-06	1e-06	0	0	1e-06
K03972	pspE; phage shock protein E	7e-07	0	0	0	0	8e-07	0	0	1.1e-06	0	0	1.7e-06	1.4e-06
K03973	pspC; phage shock protein C	0	0	0	0	0	0	0	0	1.7e-06	0	0	0	2.1e-06
K03974	pspF; psp operon transcriptional activator	0	0	0	0	0	0	0	9e-07	2.2e-06	1.4e-06	0	1.8e-06	1e-06
K03976	ybaK, ebsC; Cys-tRNA(Pro)/Cys-tRNA(Cys) deacylase	3.65e-05	1.02e-05	3.46e-05	3.72e-05	1.07e-05	1.2e-05	3.88e-05	1.77e-05	4.29e-05	9.2e-06	1.35e-05	3.92e-05	2.13e-05
K03977	engA, der; GTPase	2.66e-05	2.14e-05	3.01e-05	2.91e-05	1.63e-05	1.62e-05	5.5e-05	1.92e-05	4.57e-05	1.62e-05	1.85e-05	3.19e-05	2.52e-05
K03978	engB; GTP-binding protein	3.03e-05	1.52e-05	2.83e-05	2.83e-05	1.56e-05	1.53e-05	4.35e-05	1.86e-05	3.45e-05	1.11e-05	2.03e-05	3.2e-05	2.32e-05
K03979	obgE, cgtA; GTPase	2.55e-05	2.45e-05	3.1e-05	4.56e-05	2.07e-05	1.6e-05	5.37e-05	1.48e-05	4.83e-05	1.21e-05	1.94e-05	4.52e-05	2.21e-05
K03980	murJ, mviN; putative peptidoglycan lipid II flippase	2.4e-06	2.1e-06	0	0	2.2e-06	0	0	0	3.3e-06	6e-07	0	1.5e-06	1.2e-06
K03981	dsbC; thiol:disulfide interchange protein DsbC	0	6e-07	0	0	0	0	0	0	3.8e-06	0	0	7e-07	0
K04014	nrfC; protein NrfC	0	0	0	0	0	0	0	0	1.8e-06	2.2e-06	0	0	2.3e-06
K04015	nrfD; protein NrfD	0	0	0	0	0	0	0	0	2.1e-06	4e-07	4e-07	1.7e-06	9e-07
K04041	fbp3; fructose-1,6-bisphosphatase III	8.19e-05	4.12e-05	8.72e-05	5.33e-05	5.08e-05	2.31e-05	0.0001102	2.87e-05	6.49e-05	2.14e-05	4.25e-05	7.16e-05	4.07e-05
K04042	glmU; bifunctional UDP-N-acetylglucosamine pyrophosphorylase / Glucosamine-1-phosphate N-acetyltransferase	4.33e-05	2.13e-05	3.94e-05	2.77e-05	3.02e-05	1.54e-05	6.75e-05	2.11e-05	4.51e-05	1.5e-05	2.39e-05	4.92e-05	3.08e-05
K04043	dnaK; molecular chaperone DnaK	5.54e-05	2.93e-05	5.33e-05	5.2e-05	3.3e-05	2.26e-05	8.33e-05	2.08e-05	5.04e-05	2.15e-05	3.39e-05	4.41e-05	3.59e-05
K04044	hscA; molecular chaperone HscA	7e-07	0	0	0	6e-07	2.1e-06	3e-07	9e-07	4.3e-06	9e-07	5e-07	1.1e-05	0
K04046	yegD; hypothetical chaperone protein	0	0	0	0	0	0	0	0	1.5e-06	0	0	0	0
K04047	dps; starvation-inducible DNA-binding protein	3.22e-05	7.5e-06	3.49e-05	3.46e-05	1.08e-05	1.26e-05	4.89e-05	1.55e-05	3.59e-05	7.3e-06	1.82e-05	3.23e-05	1.87e-05
K04056	yscO, sctO; type III secretion protein O	0	0	0	0	0	6e-07	0	0	6e-06	1e-06	0	0	0
K04057	yscP, sctP; type III secretion protein P	0	0	0	0	0	1.1e-06	0	0	7e-07	8e-07	0	2.2e-06	0
K04066	priA; primosomal protein N' (replication factor Y) (superfamily II helicase)	4.2e-05	1.86e-05	4.1e-05	4.27e-05	1.89e-05	1.71e-05	5.78e-05	2.67e-05	6.57e-05	2.55e-05	3.24e-05	5.37e-05	2.93e-05
K04068	nrdG; anaerobic ribonucleoside-triphosphate reductase activating protein	3.53e-05	1.78e-05	1.95e-05	4.71e-05	2.15e-05	1.31e-05	5.16e-05	1.96e-05	4.46e-05	7.9e-06	1.99e-05	3.15e-05	3.13e-05
K04069	pflA, pflC, pflE; pyruvate formate lyase activating enzyme	2.7e-05	1.69e-05	3.15e-05	3.49e-05	1.77e-05	1.3e-05	4.05e-05	2.23e-05	4.48e-05	1.49e-05	2.33e-05	2.4e-05	2.64e-05
K04072	adhE; acetaldehyde dehydrogenase / alcohol dehydrogenase	5.18e-05	2.91e-05	6.46e-05	7.34e-05	3.04e-05	2.27e-05	0.0001039	2.84e-05	9.96e-05	2.4e-05	4.09e-05	7.51e-05	5.69e-05
K04074	divIVA; cell division initiation protein	2.98e-05	1.56e-05	4.76e-05	4.26e-05	1.39e-05	1.5e-05	3.54e-05	1.32e-05	3.78e-05	5.6e-06	2.33e-05	3.07e-05	1.93e-05
K04075	tilS, mesJ; tRNA(Ile)-lysidine synthase	3.72e-05	2.23e-05	4.08e-05	4.28e-05	1.64e-05	1.82e-05	6.23e-05	2.73e-05	7.05e-05	1.74e-05	3.7e-05	4.31e-05	2.42e-05
K04077	groEL, HSPD1; chaperonin GroEL	2.93e-05	2.01e-05	4.55e-05	5.43e-05	1.9e-05	2.22e-05	4.48e-05	2.11e-05	5.73e-05	1.29e-05	2.83e-05	5.24e-05	3.05e-05
K04078	groES, HSPE1; chaperonin GroES	2.48e-05	1.31e-05	1.52e-05	2.11e-05	2.24e-05	1.1e-05	3.98e-05	1.46e-05	3.88e-05	9.3e-06	1.84e-05	2.35e-05	1.74e-05
K04079	htpG, HSP90A; molecular chaperone HtpG	8e-07	5.8e-06	0	1.6e-06	6e-07	0	6e-07	7e-07	6.4e-06	5e-07	0	5.1e-06	1.6e-06
K04080	ibpA; molecular chaperone IbpA	0	0	0	0	0	1.3e-06	0	1e-06	3e-06	5e-07	0	4.7e-06	1.6e-06
K04082	hscB, HSCB, HSC20; molecular chaperone HscB	0	0	0	0	0	0	0	8e-07	4e-06	9e-07	0	3.4e-06	0
K04083	hslO; molecular chaperone Hsp33	4.33e-05	1.46e-05	3.18e-05	3.15e-05	1.63e-05	1.63e-05	4.95e-05	1.53e-05	4.24e-05	1.56e-05	2.84e-05	4.1e-05	2.89e-05
K04084	dsbD; thiol:disulfide interchange protein DsbD	0	2e-07	0	3e-07	1.8e-06	1.5e-06	4e-07	3e-07	1.11e-05	4.5e-06	0	4.9e-06	8e-07
K04085	tusA, sirA; tRNA 2-thiouridine synthesizing protein A	9e-07	4.9e-06	0	0	0	0	0	0	0	1e-06	1.1e-06	7e-06	2.1e-06
K04086	clpL; ATP-dependent Clp protease ATP-binding subunit ClpL	4.49e-05	3.14e-05	4.19e-05	4.88e-05	2.53e-05	2.01e-05	0.0001396	2.91e-05	4.67e-05	2.01e-05	3.17e-05	4.17e-05	4.18e-05
K04087	hflC; membrane protease subunit HflC	0	1.4e-06	0	0	0	7e-07	0	1.4e-06	2.7e-06	2.1e-06	1.3e-06	6.2e-06	1.2e-06
K04088	hflK; membrane protease subunit HflK	0	3.2e-06	0	0	1e-06	1e-06	4e-07	7e-07	6.3e-06	8e-07	0	6.5e-06	0
K04094	trmFO, gid; methylenetetrahydrofolate--tRNA-(uracil-5-)-methyltransferase	3.41e-05	1.84e-05	4.19e-05	4.64e-05	1.48e-05	1.99e-05	5.07e-05	1.69e-05	5.27e-05	2.06e-05	2.5e-05	4.12e-05	2.7e-05
K04096	smf; DNA processing protein	4.65e-05	2.14e-05	3.55e-05	4.17e-05	3.1e-05	1.57e-05	4.89e-05	1.87e-05	4.15e-05	1.82e-05	2.8e-05	3.32e-05	3.09e-05
K04103	E4.1.1.74, ipdC; indolepyruvate decarboxylase	5.9e-05	2.58e-05	5.41e-05	6.53e-05	2.68e-05	1.62e-05	5.73e-05	3.44e-05	7.35e-05	3.51e-05	4.01e-05	8.42e-05	3.32e-05
K04333	csgD; LuxR family transcriptional regulator, csgAB operon transcriptional regulatory protein	8e-07	0	0	0	0	0	0	0	6e-07	8e-07	0	2e-06	8e-07
K04477	ycdX; putative hydrolase	0	7e-07	0	0	0	8e-07	0	0	1.5e-06	1.2e-06	0	8e-07	0
K04478	sgtB; monofunctional glycosyltransferase	4.35e-05	1.45e-05	4.92e-05	2.85e-05	2.07e-05	1.39e-05	4.97e-05	1.52e-05	3.37e-05	1.67e-05	2.48e-05	3.15e-05	3.94e-05
K04485	radA, sms; DNA repair protein RadA/Sms	4.16e-05	1.76e-05	3.98e-05	3.57e-05	2.1e-05	1.21e-05	5.5e-05	1.51e-05	5.15e-05	1.76e-05	2.84e-05	4.71e-05	3.39e-05
K04487	iscS, NFS1; cysteine desulfurase	7.24e-05	4.07e-05	9.73e-05	8.64e-05	4.52e-05	1.94e-05	0.000138	4.02e-05	0.0001082	3.55e-05	5.16e-05	8.52e-05	5.36e-05
K04488	iscU, nifU; nitrogen fixation protein NifU and related proteins	2.57e-05	2.14e-05	3.47e-05	3.02e-05	7.7e-06	7.5e-06	5.26e-05	1.39e-05	3.55e-05	9.3e-06	1.84e-05	3.07e-05	3.02e-05
K04517	tyrA2; prephenate dehydrogenase	3.3e-05	2.22e-05	3.34e-05	3.9e-05	1.86e-05	1.17e-05	5.98e-05	1.84e-05	4.36e-05	1.74e-05	2.3e-05	3.16e-05	2.27e-05
K04518	pheA2; prephenate dehydratase	2.61e-05	9.7e-06	3.74e-05	2.79e-05	1.13e-05	1.01e-05	3.57e-05	1.28e-05	2.7e-05	9.8e-06	1.41e-05	3.61e-05	1.94e-05
K04561	norB; nitric oxide reductase subunit B	5.83e-05	3.1e-06	2.5e-06	5e-06	2.03e-05	1.5e-06	3.4e-06	1.1e-06	4.7e-06	7.2e-06	1.8e-06	2.1e-06	3.9e-06
K04562	flhG, fleN; flagellar biosynthesis protein FlhG	5e-07	3.7e-06	0	0	0	1.1e-06	0	4e-07	5.1e-06	0	0	6.5e-06	1.9e-06
K04564	SOD2; superoxide dismutase, Fe-Mn family	5.13e-05	4.12e-05	6.15e-05	7.61e-05	3.74e-05	1.75e-05	6.73e-05	2.52e-05	8.3e-05	2.3e-05	2.82e-05	6.13e-05	4.28e-05
K04565	SOD1; superoxide dismutase, Cu-Zn family	0	0	6.3e-06	0	0	0	0	1.1e-06	1e-06	0	0	1.6e-06	1.3e-06
K04567	KARS, lysS; lysyl-tRNA synthetase, class II	3.15e-05	3.01e-05	4.64e-05	4.01e-05	1.62e-05	1.15e-05	4.5e-05	2e-05	4.92e-05	1.58e-05	2.41e-05	5.27e-05	2.95e-05
K04568	epmA, poxA; elongation factor P--(R)-beta-lysine ligase	0	0	0	0	0	0	0	0	4e-06	4e-07	5e-07	3.4e-06	0
K04691	hhoB, degS; serine protease DegS	0	0	0	0	0	0	0	2.5e-06	0	2.7e-06	0	1.8e-06	0
K04744	lptD, imp, ostA; LPS-assembly protein	1.1e-06	2.8e-06	0	0	3e-07	1.7e-06	3e-07	2e-07	3.3e-06	1.03e-05	3e-07	7.8e-06	3.1e-06
K04749	rsbV; anti-sigma B factor antagonist	3.61e-05	1.17e-05	2.97e-05	3.09e-05	2.67e-05	1.31e-05	3.35e-05	7.4e-06	3.1e-05	9.5e-06	1.69e-05	2.27e-05	1.78e-05
K04750	phnB; PhnB protein	4e-05	2.42e-05	3.58e-05	2.72e-05	1.69e-05	1.02e-05	4.35e-05	1.44e-05	2.93e-05	1.56e-05	1.59e-05	4.02e-05	2.12e-05
K04755	fdx; ferredoxin, 2Fe-2S	1e-06	1.2e-06	0	0	0	1.3e-06	0	0	8e-07	0	0	2.6e-06	0
K04757	rsbW; serine/threonine-protein kinase RsbW	2.26e-05	8.4e-06	2.89e-05	2.05e-05	1.14e-05	1.85e-05	3.16e-05	1.39e-05	2.65e-05	9.6e-06	2.1e-05	2.01e-05	1.58e-05
K04758	feoA; ferrous iron transport protein A	1.86e-05	1.17e-05	1.77e-05	3.44e-05	1.15e-05	1.63e-05	3.58e-05	1.55e-05	2.19e-05	8.8e-06	2.3e-05	2.44e-05	1.66e-05
K04759	feoB; ferrous iron transport protein B	7.03e-05	3.03e-05	7.52e-05	6.85e-05	1.68e-05	1.6e-05	8.88e-05	3.95e-05	7.48e-05	1.93e-05	4.42e-05	7.2e-05	3.9e-05
K04760	greB; transcription elongation factor GreB	1e-06	0	0	0	0	0	5e-07	4e-07	3.8e-06	0	0	3e-06	1.4e-06
K04761	oxyR; LysR family transcriptional regulator, hydrogen peroxide-inducible genes activator	0	6e-07	0	0	0	2.9e-06	0	0	3.9e-06	1.5e-06	0	5.9e-06	4.4e-06
K04762	hslR; ribosome-associated heat shock protein Hsp15	0	0	0	0	0	7e-07	0	0	1e-06	1.7e-06	0	4.5e-06	6e-07
K04763	xerD; integrase/recombinase XerD	7.21e-05	2.36e-05	3.52e-05	2.87e-05	3.74e-05	2.15e-05	5.38e-05	1.59e-05	3.92e-05	1.29e-05	2.18e-05	2.24e-05	4.2e-05
K04765	mazG; ATP diphosphatase	0	5e-07	5e-07	6e-07	2.2e-06	1.6e-06	0	8e-07	2.7e-06	8e-07	0	5e-07	0
K04766	acuA; acetoin utilization protein AcuA	2.04e-05	9.3e-06	2.9e-05	3.59e-05	2.01e-05	1.14e-05	3.69e-05	1.09e-05	3.93e-05	1.07e-05	1.96e-05	2.8e-05	2.1e-05
K04768	acuC; acetoin utilization protein AcuC	3.12e-05	1.76e-05	5.54e-05	5e-05	2.43e-05	1.37e-05	5.92e-05	2.13e-05	6.2e-05	8.6e-06	2.64e-05	4.72e-05	3.78e-05
K04770	lonH; Lon-like ATP-dependent protease	0	3.8e-06	0	0	0	0	0	2e-06	0	0	0	0	2.2e-06
K04771	degP, htrA; serine protease Do	7e-07	0	0	0	1.4e-06	7e-07	0	6e-07	2.3e-06	0	0	1.8e-06	4e-07
K04773	sppA; protease IV	0	0	3e-07	0	7e-07	0	0	0	2e-06	0	0	1.7e-06	1.1e-06
K04774	sohB; serine protease SohB	0	8e-07	9e-07	0	3.6e-06	9e-07	0	1.9e-06	3.5e-06	1.4e-06	0	9e-07	0
K04940	odh; opine dehydrogenase	4.98e-05	2.15e-05	5.43e-05	3.87e-05	2.22e-05	1.61e-05	5.57e-05	2.79e-05	6.89e-05	1.55e-05	3.65e-05	4.55e-05	2.66e-05
K05020	opuD, betL; glycine betaine transporter	5.05e-05	2.17e-05	4.01e-05	3.53e-05	1.96e-05	1.99e-05	6.6e-05	2.09e-05	3.7e-05	1.38e-05	2.4e-05	2.95e-05	2.7e-05
K05306	phnX; phosphonoacetaldehyde hydrolase	6e-07	0	7e-07	4e-07	4e-07	0	0	3e-07	3.2e-06	0	0	2.5e-06	1.2e-06
K05311	cggR; central glycolytic genes regulator	3.13e-05	1.24e-05	2.91e-05	2.63e-05	1.49e-05	1.39e-05	3.23e-05	1.65e-05	3.11e-05	1.03e-05	1.9e-05	2.11e-05	1.68e-05
K05337	fer; ferredoxin	7.6e-06	9.7e-06	3.13e-05	3.94e-05	4.7e-06	8e-06	1.54e-05	6.7e-06	2.38e-05	8.1e-06	1.05e-05	1.53e-05	2.29e-05
K05338	lrgA; holin-like protein	2.41e-05	1.46e-05	3.87e-05	1.9e-05	1.11e-05	5.1e-06	4.21e-05	1.49e-05	4.12e-05	7e-06	1.69e-05	2.13e-05	3.08e-05
K05339	lrgB; holin-like protein LrgB	3.46e-05	1.98e-05	4.46e-05	3.91e-05	1.78e-05	1.16e-05	4.88e-05	1.35e-05	5.01e-05	1.03e-05	1.41e-05	5.34e-05	3.71e-05
K05340	glcU; glucose uptake protein	2.44e-05	2.35e-05	4.03e-05	4.62e-05	2.23e-05	1.39e-05	6.7e-05	2.7e-05	3.57e-05	8.8e-06	2.68e-05	4.86e-05	2.7e-05
K05352	tarJ; ribitol-5-phosphate 2-dehydrogenase	7e-05	3.19e-05	9.3e-05	9.12e-05	3.35e-05	2.7e-05	0.0001281	4.34e-05	9.99e-05	2.73e-05	4.64e-05	7.56e-05	3.8e-05
K05362	E6.3.2.7, murE; UDP-N-acetylmuramoyl-L-alanyl-D-glutamate-L-lysine ligase	3.28e-05	1.7e-05	2.87e-05	2.62e-05	1.75e-05	1.31e-05	3.58e-05	1.38e-05	2.76e-05	1.36e-05	1.91e-05	1.74e-05	1.81e-05
K05365	mrcB; penicillin-binding protein 1B	4e-07	0	0	0	0	0	0	1e-07	2.4e-06	8e-07	0	2.3e-06	4e-07
K05366	mrcA; penicillin-binding protein 1A	4.88e-05	1.9e-05	5.1e-05	5.25e-05	1.68e-05	1.41e-05	5.39e-05	1.95e-05	7.43e-05	1.68e-05	3.33e-05	5.26e-05	3.85e-05
K05368	fre, ubiB; aquacobalamin reductase / NAD(P)H-flavin reductase	1.2e-06	0	0	0	0	0	0	1.1e-06	7.3e-06	1.2e-06	0	5.6e-06	2.5e-06
K05499	cytR; LacI family transcriptional regulator, repressor for deo operon, udp, cdd, tsx, nupC, and nupG	3e-07	0	7e-07	0	1e-06	1.3e-06	6e-07	5e-07	3.4e-06	2.5e-06	0	2.3e-06	2.2e-06
K05501	slmA, ttk; TetR/AcrR family transcriptional regulator	4e-07	0	0	0	1e-06	0	0	4e-07	9e-07	0	0	5.4e-06	0
K05515	mrdA; penicillin-binding protein 2	0	0	0	0	6e-07	0	0	0	4.3e-06	1.9e-06	1e-06	1.9e-06	1e-06
K05517	tsx; nucleoside-specific channel-forming protein	0	0	0	0	0	0	0	0	7e-07	8e-07	0	4.4e-06	9e-07
K05520	pfpI; protease I	2.85e-05	1.85e-05	3.23e-05	3.32e-05	1.47e-05	1.03e-05	4.97e-05	1.2e-05	3.27e-05	1.63e-05	1.42e-05	2.63e-05	3.04e-05
K05523	hchA; molecular chaperone Hsp31 and glyoxalase 3	3.14e-05	1.97e-05	4.46e-05	5.85e-05	1.78e-05	1.3e-05	6.07e-05	2.54e-05	4.62e-05	1.23e-05	2.49e-05	5.25e-05	4.09e-05
K05526	astE; succinylglutamate desuccinylase	0	0	0	0	0	9e-07	0	0	2.1e-06	4e-07	0	9e-07	8e-07
K05527	bolA; BolA protein	9e-07	0	0	0	2.3e-06	1.1e-06	1e-06	0	1.5e-06	0	0	1.2e-06	0
K05539	dusA; tRNA-dihydrouridine synthase A	3e-07	7e-07	0	0	4e-07	0	0	1.1e-06	1.2e-06	3e-07	0	1.1e-06	3.1e-06
K05540	dusB; tRNA-dihydrouridine synthase B	2.1e-06	1.22e-05	3e-06	0	2.9e-06	6.4e-06	0	1.3e-06	6.4e-06	1e-06	8e-07	1.27e-05	1.5e-06
K05541	dusC; tRNA-dihydrouridine synthase C	6e-07	0	0	0	1.1e-06	0	0	0	1.8e-06	3e-07	0	1.1e-06	3e-07
K05565	mnhA, mrpA; multicomponent Na+:H+ antiporter subunit A	0.0001004	5.65e-05	0.0001191	0.0001429	6.27e-05	4.29e-05	0.000173	5.52e-05	0.0001467	3.82e-05	9.72e-05	0.0001314	7.33e-05
K05566	mnhB, mrpB; multicomponent Na+:H+ antiporter subunit B	5.22e-05	3.33e-05	5.97e-05	5.9e-05	2.64e-05	2.01e-05	7.63e-05	3.59e-05	5.14e-05	1.65e-05	3.44e-05	5.51e-05	2.89e-05
K05567	mnhC, mrpC; multicomponent Na+:H+ antiporter subunit C	4.12e-05	2.83e-05	4.16e-05	5.13e-05	3.08e-05	1.95e-05	5.2e-05	2.78e-05	3.65e-05	1.74e-05	3.75e-05	5.1e-05	3.03e-05
K05568	mnhD, mrpD; multicomponent Na+:H+ antiporter subunit D	6.54e-05	3.13e-05	6.1e-05	8.32e-05	3.21e-05	2.38e-05	0.0001127	4.62e-05	0.0001008	3.61e-05	6.38e-05	9.59e-05	4.9e-05
K05569	mnhE, mrpE; multicomponent Na+:H+ antiporter subunit E	6.02e-05	2.9e-05	5.61e-05	5.97e-05	2e-05	1.86e-05	7.53e-05	3.72e-05	6.49e-05	2.33e-05	4.39e-05	6.04e-05	4.66e-05
K05570	mnhF, mrpF; multicomponent Na+:H+ antiporter subunit F	4.03e-05	2.14e-05	4.26e-05	4.18e-05	3.11e-05	9.5e-06	6.05e-05	2.52e-05	5.78e-05	2.11e-05	2.07e-05	3.61e-05	1.5e-05
K05571	mnhG, mrpG; multicomponent Na+:H+ antiporter subunit G	5.89e-05	1.67e-05	5.36e-05	4.14e-05	1.78e-05	1.48e-05	7.71e-05	3.26e-05	4.53e-05	1.95e-05	3.52e-05	4.65e-05	3.67e-05
K05577	ndhF; NAD(P)H-quinone oxidoreductase subunit 5	3.81e-05	1.74e-05	4.26e-05	5.21e-05	2.33e-05	1.74e-05	6.01e-05	2.65e-05	6.42e-05	1.61e-05	2.55e-05	5.56e-05	2.46e-05
K05590	srmB; ATP-dependent RNA helicase SrmB	6e-07	0	0	0	7e-07	1e-06	0	3e-07	1.4e-06	1.4e-06	0	3.9e-06	6e-07
K05591	dbpA; ATP-independent RNA helicase DbpA	0	0	0	0	5e-07	0	0	7e-07	3.5e-06	2.1e-06	4e-07	2.9e-06	2.8e-06
K05592	deaD, cshA; ATP-dependent RNA helicase DeaD	4.92e-05	3.73e-05	5.68e-05	5.15e-05	2.93e-05	2.05e-05	6.61e-05	2.22e-05	5.55e-05	1.12e-05	3.11e-05	5.24e-05	4.8e-05
K05593	aadK; aminoglycoside 6-adenylyltransferase	2.9e-06	1.01e-05	7.8e-06	2.51e-05	6.1e-06	7.2e-06	2.9e-06	9.2e-06	3.19e-05	4.7e-06	2.04e-05	3.28e-05	4.7e-06
K05595	marC; multiple antibiotic resistance protein	1.7e-06	0	0	0	6e-07	0	5e-07	0	6.8e-06	4e-06	0	7.1e-06	2.3e-06
K05596	iciA; LysR family transcriptional regulator, chromosome initiation inhibitor	9e-07	0	0	0	0	0	2e-06	4e-06	5.7e-06	9e-07	0	3.4e-06	9e-07
K05601	hcp; hydroxylamine reductase	0	0	0	0	0	0	0	0	2.5e-06	4e-07	0	1.1e-06	1.4e-06
K05685	macB; macrolide transport system ATP-binding/permease protein	3e-07	1e-06	4e-07	8e-07	1.4e-06	4e-07	3e-07	1e-06	3.2e-06	0	1.2e-06	4e-07	6e-07
K05777	ABC.VB1X.S; putative thiamine transport system substrate-binding protein	0	0	0	0	0	0	0	0	1.6e-06	1.1e-06	0	1.5e-06	8e-07
K05778	ABC.VB1X.P; putative thiamine transport system permease protein	0	0	0	0	0	0	0	0	1.8e-06	0	0	4.3e-06	0
K05785	rfaH; transcriptional antiterminator RfaH	0	0	0	0	1.2e-06	1.1e-06	0	0	1.8e-06	1.3e-06	0	0	9e-07
K05786	rarD; chloramphenicol-sensitive protein RarD	5.62e-05	3.29e-05	6.72e-05	6.55e-05	2.88e-05	3.38e-05	7.57e-05	2.63e-05	8.64e-05	2.24e-05	3.65e-05	8.08e-05	4.5e-05
K05788	ihfB, himD; integration host factor subunit beta	0	0	0	0	0	0	0	0	2e-06	8e-07	0	4.1e-06	0
K05798	leuO; LysR family transcriptional regulator, transcriptional activator for leuABCD operon	8e-07	4e-07	0	0	0	9e-07	0	7e-07	6.4e-06	1.5e-06	0	7.7e-06	2.3e-06
K05800	ybaO; Lrp/AsnC family transcriptional regulator	0	0	0	0	7e-07	2e-06	0	0	2.6e-06	2.6e-06	0	1.4e-06	0
K05801	djlA; DnaJ like chaperone protein	0	3.4e-06	1.2e-06	5e-07	0	9e-07	1.1e-06	1.2e-06	2.6e-06	1e-06	0	1.8e-06	0
K05803	nlpI; lipoprotein NlpI	0	0	0	0	0	0	0	6e-07	3.4e-06	0	3.7e-06	9e-07	0
K05807	bamD; outer membrane protein assembly factor BamD	0	0	0	0	0	0	0	6e-07	3.8e-06	0	0	3.6e-06	1.3e-06
K05808	yhbH; putative sigma-54 modulation protein	8e-07	4.6e-06	1e-06	5.7e-06	0	5.1e-06	0	0	1.9e-06	0	0	2.1e-06	0
K05809	raiA; ribosome-associated inhibitor A	0	0	0	0	0	0	0	1.3e-06	6e-07	7e-07	0	2.7e-06	1.5e-06
K05810	yfiH; laccase domain-containing protein	4.24e-05	2.01e-05	4.56e-05	3.23e-05	2.2e-05	1.64e-05	7.15e-05	1.94e-05	4.91e-05	2.49e-05	2.81e-05	4.89e-05	2.56e-05
K05820	hcaT; MFS transporter, PPP family, 3-phenylpropionic acid transporter	3e-07	3e-07	4e-07	0	0	4e-07	0	0	6.8e-06	1.1e-06	0	1.55e-05	9e-07
K05822	dapH, dapD; tetrahydrodipicolinate N-acetyltransferase	2.42e-05	1.14e-05	3.08e-05	2.73e-05	5.6e-06	5.2e-06	3.58e-05	5.8e-06	3.31e-05	8.5e-06	1.6e-05	2.61e-05	1.93e-05
K05826	lysW; alpha-aminoadipate/glutamate carrier protein LysW	1.4e-06	0	1.7e-06	1.9e-06	5.1e-06	0	5.08e-05	2.4e-06	3.2e-06	3.9e-06	1.4e-06	5.1e-06	0
K05827	lysX; [lysine-biosynthesis-protein LysW]---L-2-aminoadipate ligase	6.5e-06	2.2e-06	2e-06	6.8e-06	1.05e-05	3.2e-06	8.59e-05	4.5e-06	1e-05	4.8e-06	1.9e-06	7.7e-06	2.7e-06
K05831	lysK, argE; LysW-gamma-L-lysine/LysW-L-ornithine carboxypeptidase	4.2e-06	3.5e-06	7.6e-06	4.7e-06	3.9e-06	3.9e-06	7.39e-05	4.5e-06	9.4e-06	4.3e-06	5.9e-06	6.2e-06	4.2e-06
K05834	rhtB; homoserine/homoserine lactone efflux protein	4e-07	0	0	0	0	5e-07	0	0	3e-06	1.2e-06	9e-07	0	9e-07
K05837	rodA, mrdB; rod shape determining protein RodA	4.84e-05	2.45e-05	3.54e-05	3.65e-05	1.85e-05	1.32e-05	5.16e-05	1.85e-05	4.78e-05	1.81e-05	3.35e-05	4.19e-05	3.37e-05
K05844	rimK; ribosomal protein S6--L-glutamate ligase	0	0	0	0	0	0	0	1.7e-06	4.2e-06	0	0	2.3e-06	2.5e-06
K05845	opuC; osmoprotectant transport system substrate-binding protein	9.59e-05	4.4e-05	7.31e-05	7.63e-05	4.09e-05	3.85e-05	9.31e-05	3.38e-05	8.18e-05	2.93e-05	5.31e-05	8.29e-05	5.86e-05
K05846	opuBD; osmoprotectant transport system permease protein	5.74e-05	4.23e-05	7.24e-05	7.06e-05	3.43e-05	3.57e-05	8.21e-05	4.53e-05	8.54e-05	1.41e-05	3.97e-05	8.36e-05	4.86e-05
K05847	opuA; osmoprotectant transport system ATP-binding protein	6.41e-05	3.93e-05	7.7e-05	8.29e-05	4.26e-05	3.67e-05	0.0001202	4.24e-05	0.0001079	3.17e-05	4.99e-05	8.65e-05	5.69e-05
K05851	E4.6.1.1A, cyaA; adenylate cyclase, class 1	0	5e-07	0	0	1.4e-06	1.1e-06	0	4e-07	9e-06	2.5e-06	0	4.8e-06	2.9e-06
K05878	dhaK; dihydroxyacetone kinase, N-terminal domain	4.08e-05	2.03e-05	5.04e-05	3.68e-05	1.92e-05	1.67e-05	6.16e-05	2.43e-05	4.57e-05	1.52e-05	4.03e-05	4.2e-05	2.35e-05
K05879	dhaL; dihydroxyacetone kinase, C-terminal domain	3.38e-05	2.25e-05	3.47e-05	2.47e-05	1.15e-05	1.12e-05	5.18e-05	1.6e-05	3.36e-05	1.15e-05	2.83e-05	2.32e-05	2.1e-05
K05896	scpA; segregation and condensation protein A	2.5e-05	2.12e-05	3.85e-05	4.91e-05	1.18e-05	7.8e-06	5.84e-05	1.17e-05	3.95e-05	1.78e-05	1.76e-05	3.12e-05	2.45e-05
K05916	hmp, YHB1; nitric oxide dioxygenase	7.5e-05	3.36e-05	5.58e-05	6.19e-05	4.98e-05	1.73e-05	8.66e-05	3.85e-05	7.91e-05	2.31e-05	4.03e-05	7.23e-05	4.48e-05
K05946	E2.4.1.187, tagA; N-acetylglucosaminyldiphosphoundecaprenol N-acetyl-beta-D-mannosaminyltransferase	3.02e-05	1.36e-05	3.02e-05	2.14e-05	1.29e-05	1.08e-05	3.74e-05	1.36e-05	3.22e-05	9e-06	1.34e-05	3.02e-05	2.11e-05
K05985	rnmV; ribonuclease M5	3.26e-05	1.62e-05	3.26e-05	2.28e-05	1.57e-05	8.8e-06	4.62e-05	1.53e-05	3.99e-05	1.35e-05	2.78e-05	2.29e-05	3.16e-05
K06006	cpxP; periplasmic protein CpxP	9e-07	1e-06	0	0	0	0	0	2.4e-06	4.3e-06	2.2e-06	0	6e-07	0
K06023	hprK, ptsK; HPr kinase/phosphorylase	3.04e-05	1.63e-05	2.98e-05	3.07e-05	1.61e-05	1.1e-05	4.38e-05	9.1e-06	3.13e-05	7.1e-06	2.36e-05	4.41e-05	2.69e-05
K06024	scpB; segregation and condensation protein B	2.51e-05	1.22e-05	2.56e-05	2.47e-05	1.16e-05	8.1e-06	2.78e-05	9.3e-06	2.68e-05	1.19e-05	1.01e-05	2.15e-05	1.14e-05
K06041	kdsD, kpsF; arabinose-5-phosphate isomerase	0	0	0	0	1.9e-06	0	0	2.8e-06	4.7e-06	1.7e-06	0	3.1e-06	4.7e-06
K06075	slyA; MarR family transcriptional regulator, transcriptional regulator for hemolysin	0	0	0	0	0	0	0	4e-07	4e-07	9e-07	0	1.9e-06	5e-07
K06076	fadL; long-chain fatty acid transport protein	3e-07	0	1e-06	0	9e-07	1e-06	0	2.8e-06	1.49e-05	2.3e-06	0	9.2e-06	3.6e-06
K06077	slyB; outer membrane lipoprotein SlyB	0	0	0	0	0	0	0	0	2.7e-06	9e-07	0	3.7e-06	0
K06131	clsA_B; cardiolipin synthase A/B	8.74e-05	4.54e-05	9.96e-05	7.76e-05	5.66e-05	2.93e-05	0.0001354	5.45e-05	0.0001027	3.52e-05	6.22e-05	8.17e-05	7.4e-05
K06142	hlpA, ompH; outer membrane protein	4e-07	0	0	0	5e-07	0	0	7e-07	1.3e-06	8e-07	0	2.1e-06	0
K06144	uspB; universal stress protein B	0	0	0	0	0	0	0	1.3e-06	7.4e-06	1.4e-06	0	9e-07	7e-07
K06145	gntR; LacI family transcriptional regulator, gluconate utilization system Gnt-I transcriptional repressor	0	0	0	0	0	1e-06	0	0	6.1e-06	0	0	2.1e-06	0
K06147	ABCB-BAC; ATP-binding cassette, subfamily B, bacterial	0.0001141	4.49e-05	0.0001132	8.97e-05	4.25e-05	3.69e-05	0.0001682	4.39e-05	9.55e-05	4.27e-05	7.25e-05	8.62e-05	8.86e-05
K06149	uspA; universal stress protein A	1.1e-06	0	0	0	0	0	0	1e-06	2.6e-06	1e-06	0	2.7e-06	1.1e-06
K06153	bacA; undecaprenyl-diphosphatase	4.44e-05	1.84e-05	5.46e-05	3.3e-05	2.47e-05	1.07e-05	4.46e-05	1.58e-05	2.64e-05	1.47e-05	1.66e-05	2.77e-05	2.33e-05
K06158	ABCF3; ATP-binding cassette, subfamily F, member 3	7.3e-05	2.77e-05	6.84e-05	5.84e-05	2.52e-05	2e-05	8.33e-05	2.9e-05	7.06e-05	1.61e-05	4.6e-05	5.18e-05	4.52e-05
K06168	miaB; tRNA-2-methylthio-N6-dimethylallyladenosine synthase	3.1e-05	1.85e-05	4e-05	4.37e-05	2.18e-05	1.11e-05	5.46e-05	1.87e-05	6.1e-05	1.44e-05	1.78e-05	4.92e-05	2.26e-05
K06169	miaE; tRNA-(ms[2]io[6]A)-hydroxylase	0	0	0	0	0	0	0	1e-06	0	0	0	1.4e-06	2.2e-06
K06173	truA, PUS1; tRNA pseudouridine38-40 synthase	2.75e-05	1.53e-05	3.74e-05	2.64e-05	1.7e-05	1.1e-05	3.62e-05	1.37e-05	3.58e-05	1.18e-05	2.1e-05	2.44e-05	2.74e-05
K06176	truD, PUS7; tRNA pseudouridine13 synthase	1.2e-06	0	0	0	0	0	0	0	4.3e-06	3e-07	0	1.1e-06	0
K06177	rluA; tRNA pseudouridine32 synthase / 23S rRNA pseudouridine746 synthase	0	4e-07	0	2.6e-06	0	4.6e-06	0	1.3e-06	3.6e-06	1.4e-06	0	5.5e-06	4.9e-06
K06178	rluB; 23S rRNA pseudouridine2605 synthase	2.2e-05	1.07e-05	3.02e-05	1.7e-05	1.94e-05	1.04e-05	4.18e-05	1.4e-05	3.7e-05	1.37e-05	1.32e-05	2.88e-05	1.98e-05
K06179	rluC; 23S rRNA pseudouridine955/2504/2580 synthase	0	0	0	0	0	0	0	0	0	0	0	0	3.1e-06
K06180	rluD; 23S rRNA pseudouridine1911/1915/1917 synthase	0.0001065	4.21e-05	9.26e-05	8.11e-05	4.34e-05	3.45e-05	0.0001267	4.7e-05	0.0001175	4.15e-05	6.73e-05	0.0001009	6.57e-05
K06182	rluF; 23S rRNA pseudouridine2604 synthase	0	0	0	0	0	0	0	8e-07	1.4e-06	2.7e-06	0	3.6e-06	4e-07
K06183	rsuA; 16S rRNA pseudouridine516 synthase	3.25e-05	1.28e-05	1.54e-05	1.55e-05	5.8e-06	8.6e-06	5.41e-05	1.42e-05	3.63e-05	1.02e-05	1.54e-05	1.81e-05	1.84e-05
K06187	recR; recombination protein RecR	2.25e-05	9e-06	3.15e-05	3.12e-05	1.12e-05	8.1e-06	3.59e-05	1.46e-05	4.01e-05	5.6e-06	2.75e-05	2.6e-05	1.79e-05
K06188	aqpZ; aquaporin Z	0	0	0	0	0	0	0	0	3.9e-06	0	0	0	0
K06189	corC; magnesium and cobalt transporter	0	2.2e-06	0	0	0	7e-07	0	0	2.5e-06	1.8e-06	0	3e-06	2.6e-06
K06190	ispZ; intracellular septation protein	0	0	0	0	0	5e-07	0	4e-07	5.3e-06	0	4e-07	2.1e-06	0
K06194	nlpD; lipoprotein NlpD	1.3e-06	0	0	0	3e-07	3e-07	0	0	2.8e-06	0	0	1.9e-06	5e-07
K06195	apaG; ApaG protein	0	7e-07	8e-07	0	0	0	0	0	3.4e-06	6e-07	0	2.3e-06	1.9e-06
K06198	coiA; competence protein CoiA	3.47e-05	1.27e-05	3.11e-05	4.72e-05	2.28e-05	1.61e-05	6.89e-05	2.28e-05	4.41e-05	2e-05	3.02e-05	4.03e-05	2.57e-05
K06199	crcB; CrcB protein	5.64e-05	2.41e-05	8.23e-05	3.73e-05	2.15e-05	2.53e-05	6.63e-05	2.31e-05	4.58e-05	1.73e-05	3.16e-05	4.55e-05	4.08e-05
K06201	cutC; copper homeostasis protein	1.7e-06	0	0	0	2.1e-06	1e-06	0	9e-07	2.7e-06	9e-07	0	4.5e-06	0
K06202	cyaY; CyaY protein	0	8e-07	0	0	1.8e-06	9e-07	0	0	4.7e-06	2.6e-06	0	9e-07	1.3e-06
K06203	cysZ; CysZ protein	0	0	0	0	0	0	0	0	1.8e-06	4e-07	0	3.5e-06	2.4e-06
K06204	dksA; DnaK suppressor protein	0	4e-06	0	0	0	6e-07	0	0	4.1e-06	5e-07	0	3.3e-06	2.3e-06
K06205	mioC; MioC protein	0	0	0	0	1.3e-06	7e-07	0	1.9e-06	2.1e-06	1e-06	0	2.7e-06	5e-07
K06206	sfsA; sugar fermentation stimulation protein A	0	0	0	0	0	2.2e-06	0	0	1.4e-06	1.7e-06	0	0	0
K06207	typA, bipA; GTP-binding protein	3.69e-05	2.43e-05	4.29e-05	4.93e-05	2.11e-05	1.69e-05	6.6e-05	2.52e-05	7.05e-05	2.17e-05	3.03e-05	5.03e-05	3.28e-05
K06209	pheB; chorismate mutase	1.85e-05	1.16e-05	3.15e-05	3.13e-05	1.83e-05	1.37e-05	4.12e-05	1.18e-05	2.62e-05	8.3e-06	1.19e-05	3.31e-05	1.24e-05
K06212	focA; formate transporter	9e-07	0	0	0	0	1e-06	0	4e-07	2e-06	8e-07	0	2.1e-06	0
K06213	mgtE; magnesium transporter	2.84e-05	2.83e-05	2.35e-05	5.69e-05	1.45e-05	1.37e-05	5.75e-05	2.02e-05	4.61e-05	2.98e-05	2.68e-05	6.24e-05	2.42e-05
K06215	pdxS, pdx1; pyridoxal 5'-phosphate synthase pdxS subunit	4.06e-05	2.29e-05	4.29e-05	5.51e-05	2.64e-05	1.72e-05	4.74e-05	3.54e-05	5.46e-05	2.24e-05	3.22e-05	5.01e-05	2.62e-05
K06216	rbsU; putative ribose uptake protein	4.26e-05	2e-05	4.58e-05	2.48e-05	1.64e-05	1.45e-05	4.88e-05	1.42e-05	3.76e-05	1.42e-05	2.24e-05	3.35e-05	3.02e-05
K06217	phoH, phoL; phosphate starvation-inducible protein PhoH and related proteins	2.26e-05	2.1e-05	3.8e-05	4.57e-05	1.83e-05	1.03e-05	6.71e-05	1.4e-05	5.17e-05	2.11e-05	2.75e-05	3.16e-05	3.05e-05
K06219	smtA; S-adenosylmethionine-dependent methyltransferase	0	2.6e-06	0	0	0	0	8e-07	1.3e-06	6e-07	7e-07	0	1.9e-06	8e-07
K06286	ezrA; septation ring formation regulator	2.94e-05	1.96e-05	3.99e-05	3.46e-05	1.62e-05	2.24e-05	5.52e-05	2.14e-05	5.59e-05	9.2e-06	2.5e-05	5.42e-05	2.86e-05
K06287	maf; septum formation protein	0	0	0	0	9e-07	0	0	7e-07	5.1e-06	1.7e-06	0	2.7e-06	0
K06347	kapB; kinase-associated protein B	3.2e-05	9.7e-06	2.41e-05	2.05e-05	1.51e-05	6.8e-06	4.49e-05	1.63e-05	3.46e-05	7.6e-06	1.78e-05	2.06e-05	2.11e-05
K06377	spo0M; sporulation-control protein	0	0	0	1.2e-06	0	7e-07	0	5e-07	2.8e-06	3e-07	3e-07	2.5e-06	2.1e-06
K06400	spoIVCA; site-specific DNA recombinase	6e-07	6.1e-06	6.4e-06	1.74e-05	4.6e-06	5.9e-06	1.76e-05	7e-06	1.61e-05	1.9e-06	1.09e-05	1.51e-05	1.36e-05
K06412	spoVG; stage V sporulation protein G	1.79e-05	1.32e-05	3.62e-05	1.19e-05	1.82e-05	9.4e-06	5.56e-05	1.79e-05	3.12e-05	8.1e-06	2.28e-05	3.96e-05	2.19e-05
K06445	fadE; acyl-CoA dehydrogenase	0	2e-06	0	2.5e-06	0	7e-07	0	1.5e-06	1.1e-06	2e-06	9e-07	6.1e-06	4.3e-06
K06447	astD; succinylglutamic semialdehyde dehydrogenase	4e-07	9e-07	0	0	0	7e-07	0	4e-07	4.2e-06	1.2e-06	4e-07	7.8e-06	1.2e-06
K06518	cidA; holin-like protein	2.86e-05	1.82e-05	3.21e-05	3.22e-05	1.76e-05	1.23e-05	3.1e-05	2.42e-05	3.93e-05	1.07e-05	2.23e-05	3.4e-05	2.04e-05
K06603	flaG; flagellar protein FlaG	0	0	0	0	0	0	7e-07	0	0	0	1.3e-06	3.1e-06	1.9e-06
K06726	rbsD; D-ribose pyranase	3.07e-05	1.77e-05	2.98e-05	3.54e-05	1.27e-05	1.26e-05	5.32e-05	1.88e-05	2.5e-05	1.7e-05	2.06e-05	3.3e-05	4.12e-05
K06858	ABC.VB12.S1, btuF; vitamin B12 transport system substrate-binding protein	1.5e-06	2e-06	1.1e-06	8e-07	4.4e-06	4e-07	1.9e-06	1.6e-06	4e-06	2.8e-06	3e-06	4.1e-06	3.6e-06
K06861	lptB; lipopolysaccharide export system ATP-binding protein	9e-07	1.1e-06	0	0	0	0	0	0	1.5e-06	9e-07	0	2.9e-06	1.4e-06
K06871	K06871; uncharacterized protein	1.6e-06	3.8e-06	0	0	0	6.9e-06	6e-07	1.9e-06	8.5e-06	2.7e-06	0	1.22e-05	4e-06
K06876	K06876; deoxyribodipyrimidine photolyase-related protein	6e-07	3e-07	0	0	4e-07	8e-07	7e-07	0	6.6e-06	1.8e-06	0	7.7e-06	1.8e-06
K06878	K06878; tRNA-binding protein	2.13e-05	7.6e-06	2.61e-05	2.24e-05	9.7e-06	7.6e-06	3.25e-05	9.8e-06	2.45e-05	7.8e-06	1.88e-05	2.16e-05	2.46e-05
K06881	nrnA; bifunctional oligoribonuclease and PAP phosphatase NrnA	3.35e-05	1.39e-05	3.08e-05	2.4e-05	1.7e-05	1.59e-05	4.43e-05	1.76e-05	3.68e-05	1.1e-05	2.45e-05	3.78e-05	2.25e-05
K06885	K06885; uncharacterized protein	3.89e-05	2.36e-05	3.74e-05	5.43e-05	1.89e-05	1.28e-05	7.2e-05	2.06e-05	5.33e-05	2.09e-05	2.55e-05	4.4e-05	3.05e-05
K06886	glbN; hemoglobin	2.64e-05	1.39e-05	2.29e-05	2.05e-05	1.27e-05	1.01e-05	2.79e-05	1.42e-05	2.53e-05	8.5e-06	1.82e-05	3.04e-05	2.14e-05
K06889	K06889; uncharacterized protein	2.41e-05	3.88e-05	6.52e-05	7.23e-05	1.62e-05	2.34e-05	0.0001348	4.59e-05	0.000102	2.52e-05	6.12e-05	8.03e-05	2.07e-05
K06890	K06890; uncharacterized protein	3.58e-05	1.68e-05	2.71e-05	3.03e-05	1.26e-05	9.5e-06	6.79e-05	1.93e-05	2.65e-05	1.21e-05	1.43e-05	2.89e-05	2.3e-05
K06891	clpS; ATP-dependent Clp protease adaptor protein ClpS	0	3e-06	1.6e-06	0	0	0	0	6e-07	0	0	0	0	1.3e-06
K06895	lysE, argO; L-lysine exporter family protein LysE/ArgO	3.03e-05	1.1e-05	4.15e-05	2.9e-05	8.4e-06	9.2e-06	4.26e-05	1.67e-05	4.69e-05	1.26e-05	2.33e-05	2.72e-05	2.98e-05
K06899	ndpA; nucleoid-associated protein	0	1.1e-06	0	0	0	0	0	1.7e-06	1.1e-06	5e-07	0	1.2e-06	5e-07
K06901	pbuG; putative MFS transporter, AGZA family, xanthine/uracil permease	5.88e-05	2.04e-05	5.29e-05	4.58e-05	2.23e-05	1.84e-05	7.88e-05	1.85e-05	4.77e-05	1.91e-05	3.02e-05	3.47e-05	3.01e-05
K06904	K06904; uncharacterized protein	0	4e-07	0	0	0	1.3e-06	0	3e-07	3e-07	1.67e-05	8e-07	1.65e-05	1.53e-05
K06909	xtmB; phage terminase large subunit	6.9e-05	1.88e-05	1.66e-05	1.96e-05	1.68e-05	2.47e-05	4.38e-05	1.61e-05	1.73e-05	1.78e-05	1.57e-05	9.4e-06	2.04e-05
K06910	K06910; uncharacterized protein	2.47e-05	1.09e-05	2.24e-05	2.79e-05	2.14e-05	3.3e-06	2.92e-05	1.25e-05	2.58e-05	5.6e-06	1.15e-05	1.87e-05	1.47e-05
K06911	K06911; uncharacterized protein	0	0	0	0	0	7e-07	0	0	2.6e-06	0	0	3.4e-06	3.7e-06
K06915	K06915; uncharacterized protein	3.27e-05	3.78e-05	2.96e-05	8.03e-05	3.29e-05	3.11e-05	2.36e-05	3.45e-05	8.11e-05	2.94e-05	6.53e-05	3e-05	2.62e-05
K06916	zapE; cell division protein ZapE	0	0	0	0	0	8e-07	0	3e-07	3.5e-06	6e-07	0	3.8e-06	2.8e-06
K06919	K06919; putative DNA primase/helicase	8.49e-05	3.4e-06	1.7e-06	4.4e-06	7.4e-06	2.4e-06	1.2e-06	2.3e-06	2.1e-06	3.7e-06	3.4e-06	1.9e-06	6.21e-05
K06920	queC; 7-cyano-7-deazaguanine synthase	2.6e-05	2.16e-05	4.42e-05	4.22e-05	2.16e-05	1.29e-05	5.32e-05	1.51e-05	4.67e-05	1.07e-05	2.21e-05	5.54e-05	2.74e-05
K06925	tsaE; tRNA threonylcarbamoyladenosine biosynthesis protein TsaE	2.33e-05	9.6e-06	2.57e-05	3.5e-05	1.29e-05	5.2e-06	4.23e-05	1.3e-05	3.39e-05	1.31e-05	1.11e-05	3.67e-05	4.25e-05
K06934	K06934; uncharacterized protein	7.5e-06	1.36e-05	1e-05	4.87e-05	9.1e-06	4.3e-06	8.8e-06	1e-05	3.22e-05	2.2e-06	1.12e-05	3.57e-05	5.9e-06
K06941	rlmN; 23S rRNA (adenine2503-C2)-methyltransferase	1.91e-05	1.43e-05	2.18e-05	2.15e-05	1.23e-05	1.26e-05	2.99e-05	1.1e-05	2.79e-05	8.4e-06	1.41e-05	1.99e-05	1.57e-05
K06942	ychF; ribosome-binding ATPase	3.66e-05	2.65e-05	4.63e-05	4.61e-05	1.57e-05	4.9e-06	6.55e-05	2.42e-05	6.01e-05	2.1e-05	3.44e-05	4.96e-05	3.03e-05
K06948	yqeH; 30S ribosome assembly GTPase	2.65e-05	1.63e-05	2.22e-05	3.39e-05	1.51e-05	1.49e-05	4.87e-05	1.74e-05	3.46e-05	1.43e-05	1.47e-05	2.9e-05	1.45e-05
K06949	rsgA, engC; ribosome biogenesis GTPase	2.45e-05	7.6e-06	2.31e-05	2.85e-05	1.65e-05	1.03e-05	4.11e-05	1.32e-05	4e-05	1.23e-05	1.68e-05	3.98e-05	2.68e-05
K06950	K06950; uncharacterized protein	2.58e-05	2.32e-05	2.76e-05	3.93e-05	1.61e-05	6.7e-06	5.46e-05	1.35e-05	3.72e-05	1.1e-05	2.16e-05	1.82e-05	2.83e-05
K06956	K06956; uncharacterized protein	3.78e-05	2.03e-05	3.2e-05	4.25e-05	1.92e-05	1.84e-05	0.0001083	2.63e-05	6.12e-05	1.78e-05	3.74e-05	5.67e-05	3.56e-05
K06957	tmcA; tRNA(Met) cytidine acetyltransferase	0	0	0	0	1.8e-06	2.2e-06	0	0	2.5e-06	5.2e-06	5e-07	1.6e-06	0
K06958	rapZ; RNase adapter protein RapZ	4e-06	5.1e-06	5.6e-06	1.68e-05	4.3e-06	9.8e-06	2.02e-05	8.5e-06	1.58e-05	6.3e-06	1.12e-05	1.02e-05	1.07e-05
K06959	tex; protein Tex	5.46e-05	2.71e-05	5.79e-05	7.15e-05	2.87e-05	2.38e-05	8.34e-05	3.41e-05	9.06e-05	2.33e-05	3.46e-05	6.02e-05	4.43e-05
K06962	K06962; uncharacterized protein	4.53e-05	1.68e-05	4.4e-05	3.61e-05	1.16e-05	1.09e-05	4.43e-05	1.94e-05	2.96e-05	8.9e-06	1.77e-05	1.89e-05	1.54e-05
K06966	K06966; uncharacterized protein	4.43e-05	2.04e-05	3.02e-05	3.58e-05	2.06e-05	1.07e-05	5.71e-05	2.62e-05	4.49e-05	1.04e-05	2.82e-05	4.39e-05	2.31e-05
K06967	trmK; tRNA (adenine22-N1)-methyltransferase	2.05e-05	1.02e-05	2.64e-05	2.8e-05	1.03e-05	2.9e-06	3.32e-05	1.01e-05	2.32e-05	8.9e-06	1.83e-05	3.19e-05	1.89e-05
K06968	rlmM; 23S rRNA (cytidine2498-2'-O)-methyltransferase	0	0	0	9e-07	0	0	0	0	1.5e-06	2.5e-06	1.3e-06	0	0
K06969	rlmI; 23S rRNA (cytosine1962-C5)-methyltransferase	4.75e-05	3e-05	4.61e-05	3.03e-05	1.33e-05	1.66e-05	7.65e-05	2.52e-05	5.79e-05	2e-05	2.53e-05	5.45e-05	3.51e-05
K06970	rlmF; 23S rRNA (adenine1618-N6)-methyltransferase	0	0	0	9e-07	8e-07	0	0	0	5e-07	0	1.3e-06	8e-07	0
K06973	K06973; uncharacterized protein	1.58e-05	1.64e-05	3.14e-05	2.52e-05	1.04e-05	7.8e-06	3.33e-05	1.52e-05	2.46e-05	4.1e-06	7.5e-06	2.34e-05	1.66e-05
K06975	K06975; uncharacterized protein	3.39e-05	1.03e-05	4.16e-05	2.18e-05	1.02e-05	1.5e-05	3.23e-05	6.6e-06	2.73e-05	4.7e-06	1.67e-05	1.23e-05	1.66e-05
K06978	K06978; uncharacterized protein	6.07e-05	2.42e-05	6.15e-05	4.03e-05	3.16e-05	1.95e-05	6.37e-05	2.21e-05	4.96e-05	1.8e-05	2.64e-05	4.75e-05	3.91e-05
K06980	ygfZ; tRNA-modifying protein YgfZ	0	0	0	0	6e-07	1.5e-06	0	4e-07	1.5e-06	1.6e-06	5e-07	2.7e-06	1e-06
K06987	K06987; uncharacterized protein	1.1e-06	0	0	0	7e-07	3e-06	0	1e-06	4.1e-06	3.4e-06	0	3e-06	2.4e-06
K06994	K06994; putative drug exporter of the RND superfamily	7.7e-05	2.54e-05	6.47e-05	4.36e-05	3.17e-05	1.84e-05	9.36e-05	3.26e-05	5.47e-05	2.02e-05	2.98e-05	5.31e-05	5.7e-05
K06997	yggS, PROSC; PLP dependent protein	1.84e-05	1.27e-05	2.61e-05	1.79e-05	1.58e-05	9.7e-06	3.94e-05	1.05e-05	2.99e-05	7.9e-06	1.13e-05	2.34e-05	1.44e-05
K06999	K06999; phospholipase/carboxylesterase	4.28e-05	1.51e-05	3.43e-05	2.35e-05	1.56e-05	1.02e-05	5.91e-05	1.43e-05	3.58e-05	1.4e-05	2.3e-05	2.55e-05	1.86e-05
K07001	K07001; NTE family protein	0	0	0	0	0	7e-07	0	1e-06	3.7e-06	0	6e-07	6.9e-06	2.9e-06
K07002	K07002; uncharacterized protein	2.49e-05	9.7e-06	3.4e-05	2.6e-05	1.61e-05	1.05e-05	5.47e-05	1.5e-05	4.57e-05	1.7e-05	1.23e-05	3.44e-05	2.33e-05
K07004	K07004; uncharacterized protein	1.2e-06	5e-07	0	0	2.1e-06	5.8e-06	0	0	1.16e-05	6.8e-06	8e-07	6.2e-06	3.5e-06
K07007	K07007; uncharacterized protein	3.05e-05	2.69e-05	6.58e-05	6.07e-05	2.52e-05	1.59e-05	5.61e-05	3.38e-05	7.08e-05	2.76e-05	3.56e-05	6.54e-05	3.64e-05
K07008	egtC; gamma-glutamyl hercynylcysteine S-oxide hydrolase	0	0	0	0	0	3e-06	0	0	0	0	1.7e-06	5.1e-06	0
K07009	K07009; uncharacterized protein	2.03e-05	8.4e-06	3.79e-05	3.39e-05	1.11e-05	8.6e-06	4.43e-05	1.48e-05	2.6e-05	9.7e-06	1.95e-05	3.12e-05	1.43e-05
K07010	K07010; putative glutamine amidotransferase	0	0	0	2.3e-06	0	0	0	0	4.2e-06	8e-07	0	1e-06	0
K07014	K07014; uncharacterized protein	1e-06	7e-07	5e-07	0	0	0	4e-07	0	8.2e-06	3e-07	1.3e-06	2.4e-06	1.5e-06
K07015	K07015; uncharacterized protein	2.53e-05	1.85e-05	2.44e-05	2.72e-05	1.34e-05	1.5e-05	4.88e-05	1.24e-05	3.54e-05	8.2e-06	9e-06	3.26e-05	1.28e-05
K07019	K07019; uncharacterized protein	0	0	0	0	0	0	0	0	2.8e-06	2.7e-06	0	1.8e-06	2.1e-06
K07020	K07020; uncharacterized protein	0	0	0	0	0	0	1e-06	0	3.7e-06	1.8e-06	0	2.9e-06	0
K07023	K07023; putative hydrolases of HD superfamily	3.19e-05	1.13e-05	3.04e-05	3.62e-05	1.47e-05	1.27e-05	6.35e-05	1.29e-05	3.91e-05	1.29e-05	1.85e-05	2.82e-05	1.72e-05
K07024	K07024; uncharacterized protein	0.0002223	0.0001052	0.0002659	0.000249	0.0001075	8.52e-05	0.0004071	0.0001289	0.0002783	9.29e-05	0.0001439	0.0002414	0.0001731
K07025	K07025; putative hydrolase of the HAD superfamily	6.61e-05	3.34e-05	6.73e-05	8.06e-05	2.82e-05	2.11e-05	9.43e-05	4.41e-05	8.96e-05	2.81e-05	4.12e-05	7.66e-05	5.62e-05
K07029	dagK; diacylglycerol kinase (ATP)	3.17e-05	1.56e-05	3.7e-05	4.19e-05	1.78e-05	1.35e-05	3.73e-05	1.77e-05	3.85e-05	7.1e-06	1.77e-05	3.49e-05	1.94e-05
K07030	K07030; uncharacterized protein	2.34e-05	1.48e-05	2.6e-05	2.77e-05	1.78e-05	1.16e-05	3.9e-05	1.67e-05	4.29e-05	1.29e-05	2.24e-05	3.86e-05	1.82e-05
K07032	K07032; uncharacterized protein	4.34e-05	1.62e-05	3.56e-05	4.42e-05	1.49e-05	1.46e-05	5.98e-05	1.83e-05	3.56e-05	1.18e-05	1.83e-05	3.3e-05	2.18e-05
K07034	K07034; uncharacterized protein	4e-07	0	0	0	0	0	0	1.8e-06	3.1e-06	1.1e-06	0	5e-07	4e-07
K07035	K07035; uncharacterized protein	8.25e-05	3.51e-05	9.45e-05	8.4e-05	4.41e-05	2.76e-05	9.38e-05	4.98e-05	0.0001055	3.24e-05	5.54e-05	8.81e-05	7.06e-05
K07038	K07038; inner membrane protein	6.15e-05	2.98e-05	5.97e-05	5.26e-05	2.8e-05	2.15e-05	8.39e-05	2.75e-05	8.1e-05	2.18e-05	3.99e-05	5.79e-05	3.64e-05
K07039	K07039; uncharacterized protein	0	0	0	0	0	0	0	0	2.4e-06	0	0	2.9e-06	1.6e-06
K07040	K07040; uncharacterized protein	4.06e-05	1.52e-05	5.24e-05	3.19e-05	1.24e-05	1.95e-05	4.67e-05	1.42e-05	4.88e-05	8.8e-06	1.92e-05	3.55e-05	1.78e-05
K07042	ybeY, yqfG; probable rRNA maturation factor	2.58e-05	6.9e-06	2.81e-05	1.99e-05	6.4e-06	9e-06	2.73e-05	9.9e-06	3.56e-05	1e-05	1.8e-05	2.44e-05	1.61e-05
K07043	K07043; uncharacterized protein	0	3.4e-06	0	0	1.5e-06	0	0	9e-07	2.3e-06	0	0	4e-06	2.6e-06
K07045	K07045; uncharacterized protein	4.62e-05	1.47e-05	4.51e-05	4.1e-05	1.8e-05	1.3e-05	5.69e-05	2.28e-05	4.3e-05	1.41e-05	2.07e-05	3.24e-05	2.74e-05
K07047	K07047; uncharacterized protein	7e-07	0	0	0	1.3e-06	5e-07	0	6e-07	5e-06	1.4e-06	7e-07	4.1e-06	2.1e-06
K07052	K07052; uncharacterized protein	0.0001202	6.99e-05	0.0001521	0.0001444	7.32e-05	5.49e-05	0.0002471	7.19e-05	0.0001841	5.91e-05	0.0001021	0.0001492	8.53e-05
K07056	rsmI; 16S rRNA (cytidine1402-2'-O)-methyltransferase	3.09e-05	3.02e-05	3.69e-05	4.77e-05	2.63e-05	1.11e-05	5.52e-05	1.79e-05	6.51e-05	1.5e-05	3.23e-05	5.55e-05	2.36e-05
K07058	K07058; membrane protein	2.73e-05	1.58e-05	3.45e-05	2.91e-05	1.63e-05	2.04e-05	4.65e-05	1.99e-05	4.3e-05	1.34e-05	1.8e-05	3.61e-05	2.45e-05
K07071	K07071; uncharacterized protein	2.93e-05	1.68e-05	2.54e-05	2.87e-05	1.52e-05	8.6e-06	3.26e-05	1.66e-05	3.43e-05	1.01e-05	1.97e-05	3.78e-05	1.83e-05
K07078	K07078; uncharacterized protein	2.46e-05	1.62e-05	3.5e-05	2.7e-05	1.07e-05	1.58e-05	4.94e-05	1.45e-05	4.01e-05	1.19e-05	2.35e-05	3.22e-05	2.58e-05
K07080	K07080; uncharacterized protein	0	4.1e-06	0	0	2.2e-06	7e-07	1.3e-06	2.7e-06	2.1e-06	4e-06	9e-07	3e-06	6.4e-06
K07082	K07082; UPF0755 protein	3e-07	0	4e-07	0	0	0	0	0	4.2e-06	0	0	1.7e-06	7e-07
K07084	yuiF; putative amino acid transporter	3.62e-05	2.13e-05	3.46e-05	3.99e-05	1.67e-05	1.37e-05	4.49e-05	1.8e-05	5.37e-05	1.14e-05	2.97e-05	4.2e-05	2.91e-05
K07085	K07085; putative transport protein	7e-07	2.7e-06	0	9e-07	0	0	0	0	2.3e-06	0	0	4.7e-06	3e-07
K07088	K07088; uncharacterized protein	5.43e-05	1.46e-05	5.45e-05	4.36e-05	2.61e-05	1.33e-05	3.86e-05	1.35e-05	4.38e-05	1.52e-05	3.28e-05	3.63e-05	3.56e-05
K07089	K07089; uncharacterized protein	3e-07	3e-07	3e-07	7e-07	0	0	9e-07	9e-07	6e-07	1e-06	0	3e-07	1.39e-05
K07090	K07090; uncharacterized protein	0.0001042	3.34e-05	9.46e-05	8.02e-05	4.18e-05	4.07e-05	0.0001053	3.96e-05	7.55e-05	3.59e-05	5.93e-05	7.47e-05	6.06e-05
K07091	lptF; lipopolysaccharide export system permease protein	0	0	0	0	0	0	0	0	2.3e-06	0	0	5e-07	4e-07
K07094	pcrB; putative glycerol-1-phosphate prenyltransferase	2.18e-05	1.12e-05	3.5e-05	2.64e-05	1.21e-05	9.5e-06	3.39e-05	1.53e-05	2.91e-05	9.3e-06	1.37e-05	3.25e-05	2.29e-05
K07095	K07095; uncharacterized protein	2.8e-05	1.43e-05	2.7e-05	1.62e-05	1.44e-05	1.36e-05	2.79e-05	1.22e-05	3.41e-05	8.8e-06	1.8e-05	2.09e-05	1.6e-05
K07104	catE; catechol 2,3-dioxygenase	6.44e-05	3.24e-05	6.56e-05	7.65e-05	3.98e-05	2.37e-05	0.0001107	3.95e-05	0.0001063	2.59e-05	4.76e-05	7.75e-05	5.2e-05
K07106	murQ; N-acetylmuramic acid 6-phosphate etherase	5.45e-05	2.98e-05	5.17e-05	4.92e-05	1.82e-05	1.68e-05	5.95e-05	2.58e-05	4.82e-05	1.86e-05	2.65e-05	5.13e-05	3.84e-05
K07107	ybgC; acyl-CoA thioester hydrolase	8.87e-05	3.3e-05	8.87e-05	8.96e-05	3.15e-05	3.97e-05	0.0001086	4.23e-05	9.03e-05	3.32e-05	5.89e-05	7.77e-05	8e-05
K07109	K07109; uncharacterized protein	4e-07	0	0	0	2.4e-06	1.7e-06	0	1.3e-06	3.8e-06	1.7e-06	9e-07	4e-06	2.7e-06
K07112	K07112; uncharacterized protein	5.8e-05	1.45e-05	6.48e-05	2.84e-05	2.1e-05	2.26e-05	9.7e-05	2.19e-05	4.91e-05	1.92e-05	2.57e-05	4.26e-05	5.24e-05
K07113	fxsA; UPF0716 protein FxsA	2.1e-06	0	0	0	0	0	0	5e-07	1.6e-06	5e-07	0	3.2e-06	0
K07114	yfbK; Ca-activated chloride channel homolog	0	3e-07	0	0	0	1.7e-06	0	0	3.4e-06	0	1.2e-06	1.13e-05	1.4e-06
K07115	rlmJ; 23S rRNA (adenine2030-N6)-methyltransferase	8e-07	0	0	0	0	0	0	0	9.7e-06	4.6e-06	4e-07	5.7e-06	2.5e-06
K07119	K07119; uncharacterized protein	3.7e-05	1.32e-05	3.06e-05	3.26e-05	2.18e-05	1.27e-05	8.42e-05	2.38e-05	4.25e-05	1.24e-05	1.62e-05	2.7e-05	2.18e-05
K07120	K07120; uncharacterized protein	2.05e-05	1.25e-05	2.29e-05	1.9e-05	1.09e-05	1.06e-05	3.47e-05	1.31e-05	2.71e-05	6.6e-06	1.63e-05	2.14e-05	2.1e-05
K07121	K07121; uncharacterized protein	1e-06	6.1e-06	0	0	0	3e-07	0	1.2e-06	1.8e-06	7e-07	0	2.5e-06	1e-06
K07122	mlaB; phospholipid transport system transporter-binding protein	0	0	0	6.1e-06	0	2.6e-06	0	0	0	0	0	0	4.4e-06
K07124	K07124; uncharacterized protein	2.53e-05	1.34e-05	2.58e-05	3.59e-05	1.25e-05	7.8e-06	3.72e-05	1.27e-05	3.14e-05	1.16e-05	1.59e-05	3.39e-05	2.48e-05
K07126	K07126; uncharacterized protein	4e-07	0	0	0	9e-07	1.8e-06	4e-07	3e-07	2.6e-06	0	0	9e-07	1.5e-06
K07132	K07132; uncharacterized protein	3.96e-05	1.5e-06	0	5.2e-06	4.2e-06	7e-07	1.3e-06	4e-06	7e-07	1.26e-05	1.8e-06	5.3e-06	7.6e-05
K07137	K07137; uncharacterized protein	0	0	5e-07	5e-07	0	5e-07	0	7e-07	3.3e-06	0	0	5e-07	4e-07
K07139	K07139; uncharacterized protein	3.37e-05	1.66e-05	3.26e-05	3.72e-05	2.24e-05	1.33e-05	7.59e-05	2.26e-05	5.76e-05	1.92e-05	3.4e-05	3.39e-05	2.69e-05
K07145	isdG, isdI; heme oxygenase (staphylobilin-producing)	4.99e-05	1.31e-05	4.97e-05	5.72e-05	2.59e-05	2.1e-05	8.95e-05	2.75e-05	5.52e-05	1.78e-05	4.46e-05	5.84e-05	3.35e-05
K07146	K07146; UPF0176 protein	4.54e-05	2.42e-05	3.59e-05	5.69e-05	2.78e-05	2.14e-05	7.91e-05	2.5e-05	5.7e-05	1.97e-05	3.81e-05	6.17e-05	4.6e-05
K07152	SCO1_2; protein SCO1/2	9e-07	0	0	0	1.1e-06	2.2e-06	0	0	2.2e-06	0	0	0	0
K07154	hipA; serine/threonine-protein kinase HipA	8e-07	3.22e-05	2.6e-06	3e-06	1.2e-06	9e-07	0	5.9e-06	1.6e-06	0	1.7e-06	2.5e-06	7e-06
K07157	K07157; uncharacterized protein	0	0	0	0	0	0	0	0	9e-07	1.1e-06	1.2e-06	1.5e-06	4.7e-06
K07160	K07160; UPF0271 protein	2.6e-05	1.5e-05	1.88e-05	2.39e-05	1.53e-05	1.21e-05	2.68e-05	1.08e-05	2.33e-05	6.2e-06	1.08e-05	2.12e-05	1.62e-05
K07167	chrR; putative transcriptional regulator	7e-07	0	0	5e-07	0	0	0	0	3.1e-06	0	0	1.8e-06	1.8e-06
K07170	K07170; GAF domain-containing protein	3.04e-05	8.8e-06	3.81e-05	3.49e-05	6.9e-06	1.29e-05	3.93e-05	1.78e-05	4.57e-05	1.6e-05	2.52e-05	2.85e-05	1.35e-05
K07171	mazF, ndoA, chpA; mRNA interferase MazF	2.21e-05	1.69e-05	2.96e-05	3.29e-05	6.2e-06	1.99e-05	6.16e-05	2.11e-05	3.43e-05	1.2e-05	3.59e-05	2.12e-05	3.29e-05
K07172	mazE, chpAI; antitoxin MazE	0	0	0	0	0	0	0	0	2.9e-06	9e-07	0	5.7e-06	0
K07173	luxS; S-ribosylhomocysteine lyase	3.1e-05	8.5e-06	3.07e-05	2.57e-05	1.66e-05	1.76e-05	4.12e-05	7.1e-06	3.33e-05	1.46e-05	2.23e-05	1.92e-05	2.17e-05
K07175	phoH2; PhoH-like ATPase	1.4e-06	3.6e-06	0	0	1.2e-06	0	0	0	5.7e-06	0	1.4e-06	4.9e-06	1.2e-06
K07180	prkA; serine protein kinase	0	0	0	0	0	0	0	0	1.3e-06	1.6e-06	8e-07	1.6e-06	0
K07181	K07181; putative signal transduction protein containing EAL and modified HD-GYP domains	0	0	0	0	0	1.1e-06	0	0	2.4e-06	2.1e-06	0	3.3e-06	1.8e-06
K07182	K07182; CBS domain-containing protein	2.6e-06	1.1e-06	0	7e-07	2.4e-06	2.6e-06	0	3.2e-06	1.84e-05	7.9e-06	2.9e-06	1.71e-05	5.5e-06
K07183	nasT; response regulator NasT	0	0	0	0	6e-07	1.1e-06	0	0	5.2e-06	0	0	3.9e-06	1.3e-06
K07184	ygiM; SH3 domain protein	0	0	0	0	0	0	0	5e-07	1.3e-06	0	0	2.8e-06	6e-07
K07186	smp; membrane protein	0	5e-07	0	6e-07	0	1e-06	0	0	2.4e-06	0	0	2.1e-06	9e-07
K07213	ATOX1, ATX1, copZ, golB; copper chaperone	2.96e-05	9e-06	2.23e-05	4.89e-05	1.54e-05	9.6e-06	2.71e-05	1.51e-05	2.06e-05	1.18e-05	1.61e-05	1.7e-05	1.83e-05
K07220	K07220; uncharacterized protein	2.82e-05	1.17e-05	3.33e-05	2.75e-05	1.56e-05	1.08e-05	3.14e-05	1.42e-05	3.48e-05	6.5e-06	1.46e-05	2.66e-05	2.27e-05
K07223	K07223; putative iron-dependent peroxidase	0	0	0	0	5e-07	0	0	7e-07	1.8e-06	1.1e-06	0	1.8e-06	0
K07224	efeO; iron uptake system component EfeO	3.97e-05	1.35e-05	4.2e-05	5.65e-05	1.9e-05	1.67e-05	7.12e-05	2.3e-05	5.47e-05	1.91e-05	3.89e-05	5.37e-05	2.8e-05
K07226	hugZ, hutZ; heme iron utilization protein	0	0	0	0	0	0	0	0	1.7e-06	0	0	2.6e-06	0
K07227	chuX; heme iron utilization protein	0	0	0	0	0	0	0	0	1.9e-06	0	0	2.1e-06	0
K07231	K07231; putative iron-regulated protein	0	0	0	0	1.3e-06	0	0	0	2.5e-06	0	0	2.7e-06	2.2e-06
K07234	K07234; uncharacterized protein involved in response to NO	0	0	0	0	1.5e-06	1.5e-06	0	0	5e-07	0	0	1.5e-06	2.5e-06
K07235	tusD, dsrE; tRNA 2-thiouridine synthesizing protein D	0	0	0	0	0	0	0	0	3e-06	7e-07	0	9e-07	3.1e-06
K07236	tusC, dsrF; tRNA 2-thiouridine synthesizing protein C	0	0	0	0	1.4e-06	0	0	0	0	0	0	0	2.2e-06
K07237	tusB, dsrH; tRNA 2-thiouridine synthesizing protein B	0	1e-06	0	0	0	0	0	0	1.3e-06	0	0	3.2e-06	1.7e-06
K07240	chrA; chromate transporter	1.6e-06	6.3e-06	5e-07	1e-06	1e-06	0	0	1.9e-06	5.1e-06	0	0	2.4e-06	2e-06
K07241	nixA; high-affinity nickel-transport protein	4.5e-05	2.46e-05	5.96e-05	6.82e-05	2.23e-05	1.42e-05	7.04e-05	3.68e-05	6.39e-05	2.05e-05	4.66e-05	7.43e-05	4.14e-05
K07243	FTR, FTH1, efeU; high-affinity iron transporter	6.98e-05	3.72e-05	5.07e-05	7.38e-05	2.02e-05	1.86e-05	0.0001197	4.05e-05	7.97e-05	1.66e-05	4.48e-05	7.38e-05	4.22e-05
K07250	gabT; 4-aminobutyrate aminotransferase / (S)-3-amino-2-methylpropionate transaminase	0	0	0	0	2.1e-06	0	0	0	1.3e-06	0	0	0	1.7e-06
K07258	dacC, dacA, dacD; D-alanyl-D-alanine carboxypeptidase (penicillin-binding protein 5/6)	3.36e-05	2.31e-05	4.19e-05	3.96e-05	2.39e-05	1.57e-05	6e-05	2.27e-05	6.11e-05	1.64e-05	2.56e-05	6.06e-05	3.86e-05
K07259	dacB; D-alanyl-D-alanine carboxypeptidase / D-alanyl-D-alanine-endopeptidase (penicillin-binding protein 4)	0	0	0	6e-07	9e-07	8e-07	0	1.1e-06	2.6e-06	1e-06	7e-07	4.2e-06	1.6e-06
K07263	pqqL; zinc protease	1.3e-06	0	0	0	1.1e-06	1.2e-06	3e-07	2e-07	8.2e-06	0	7e-07	6.7e-06	1.6e-06
K07269	ytfB; uncharacterized protein	0	0	0	0	0	0	0	0	8e-06	2.6e-06	0	7.7e-06	0
K07270	K07270; glycosyl transferase, family 25	3e-07	0	0	0	4e-07	1.6e-06	0	0	2.6e-06	2.9e-06	7e-07	3.8e-06	2.4e-06
K07275	ompW; outer membrane protein	0	0	0	0	6e-07	1.1e-06	0	8e-07	1.1e-06	2.6e-06	5e-07	1.1e-06	2.3e-06
K07277	SAM50, TOB55, bamA; outer membrane protein insertion porin family	1.2e-06	0	0	0	1.4e-06	2.2e-06	0	0	4.8e-06	6e-07	0	6e-06	0
K07278	tamA; translocation and assembly module TamA	8e-07	0	0	0	0	2e-06	5e-07	0	3e-07	4.4e-06	0	1e-06	1.3e-06
K07283	ydiY; putative salt-induced outer membrane protein	6e-07	0	0	0	0	0	0	5e-07	3.1e-06	9e-07	0	2.3e-06	1.9e-06
K07284	srtA; sortase A	3e-05	1.59e-05	4.1e-05	3.21e-05	1.92e-05	1.19e-05	6.13e-05	1.47e-05	2.98e-05	1e-05	1.19e-05	2.59e-05	1.99e-05
K07285	slp; outer membrane lipoprotein	0	0	0	0	0	0	0	5e-07	1.9e-06	0	6e-07	4.5e-06	0
K07286	yajG; uncharacterized lipoprotein	0	0	0	0	0	0	0	0	2.6e-06	6e-07	0	8e-07	0
K07287	bamC; outer membrane protein assembly factor BamC	0	0	0	0	0	0	0	0	2.1e-06	4e-07	8e-07	1e-06	4e-07
K07301	yrbG; cation:H+ antiporter	1.2e-06	0	0	0	0	0	0	0	6.3e-06	0	0	3.5e-06	1.2e-06
K07304	msrA; peptide-methionine (S)-S-oxide reductase	7.54e-05	3.71e-05	8.65e-05	0.0001097	3.9e-05	2.31e-05	0.0001084	4.1e-05	9.96e-05	3.84e-05	5.24e-05	8.38e-05	7.09e-05
K07305	msrB; peptide-methionine (R)-S-oxide reductase	2.11e-05	1.02e-05	1.49e-05	2.48e-05	6.5e-06	3.3e-06	3.13e-05	1.11e-05	2.43e-05	9.7e-06	1.39e-05	1.72e-05	1.95e-05
K07313	pphA; serine/threonine protein phosphatase 1	1.3e-06	1.5e-06	0	5e-07	2.4e-06	8e-07	4e-07	9e-07	0	9e-07	3e-07	8e-07	1e-06
K07315	rsbU_P; phosphoserine phosphatase RsbU/P	3.05e-05	1.6e-05	2.97e-05	2.47e-05	1.3e-05	1.1e-05	4.44e-05	1.89e-05	3.53e-05	1.27e-05	1.75e-05	3.71e-05	2.69e-05
K07320	prmB; ribosomal protein L3 glutamine methyltransferase	3e-07	6.6e-06	0	1.1e-06	0	0	0	0	2.1e-06	6e-07	3e-07	1.9e-06	2.5e-06
K07322	ytfE, scdA; regulator of cell morphogenesis and NO signaling	6.13e-05	2.04e-05	6.25e-05	5.94e-05	2.63e-05	1.13e-05	5.11e-05	1.95e-05	4.85e-05	2.25e-05	2.77e-05	5.45e-05	2.01e-05
K07323	mlaC; phospholipid transport system substrate-binding protein	7e-07	0	0	0	0	0	0	0	1.7e-06	0	0	1.8e-06	1.1e-06
K07338	K07338; uncharacterized protein	0	0	0	0	0	0	0	0	1.2e-06	1.4e-06	0	9e-07	7e-07
K07340	ybbJ; inner membrane protein	0	2.1e-06	0	0	0	0	0	0	1.5e-06	0	0	0	0
K07341	doc; death on curing protein	6e-07	0	7e-07	8e-07	7e-07	2.9e-06	0	2.1e-06	1.4e-06	0	2.4e-06	0	1.2e-06
K07343	tfoX; DNA transformation protein and related proteins	4e-07	0	0	0	0	0	0	4e-07	1e-06	0	4e-07	2.1e-06	1.3e-06
K07344	trbL; type IV secretion system protein TrbL	6e-07	0	0	0	8e-07	4.2e-06	0	0	4.7e-06	1e-06	0	2.8e-06	4.1e-06
K07347	fimD, fimC, mrkC, htrE, cssD; outer membrane usher protein	0	2e-07	0	0	8e-07	5e-07	0	7e-07	2.2e-06	8e-07	6e-07	2.6e-06	4e-07
K07391	comM; magnesium chelatase family protein	5e-07	0	0	0	7e-07	2.6e-06	0	0	4.6e-06	2.1e-06	3e-07	3.7e-06	2.7e-06
K07396	K07396; putative protein-disulfide isomerase	0	0	9e-07	0	9e-07	1.8e-06	0	0	2.4e-06	0	0	9e-07	0
K07397	yhfA; putative redox protein	0	1.3e-06	0	0	0	7e-07	0	5e-07	3.2e-06	0	0	3.6e-06	1.2e-06
K07400	nfuA; Fe/S biogenesis protein NfuA	0	0	0	0	0	0	0	0	2.9e-06	0	0	1.8e-06	1.5e-06
K07403	nfeD; membrane-bound serine protease (ClpP class)	0	0	0	0	1.4e-06	0	0	0	1.5e-06	0	0	2.1e-06	1.4e-06
K07407	E3.2.1.22B, galA, rafA; alpha-galactosidase	7e-07	0	0	0	0	0	0	6e-07	5.1e-06	1e-06	0	1.6e-06	1e-06
K07443	ybaZ; methylated-DNA-protein-cysteine methyltransferase related protein	0	0	0	0	0	0	8e-07	0	6e-07	7e-07	0	2.9e-06	8e-07
K07444	ypsC; putative N6-adenine-specific DNA methylase	3.49e-05	1.16e-05	4.69e-05	3.56e-05	1.63e-05	6.2e-06	3.7e-05	2.01e-05	4.43e-05	8.8e-06	2.47e-05	3.33e-05	2.04e-05
K07447	ruvX; putative holliday junction resolvase	1.87e-05	1e-05	1.62e-05	2.28e-05	9.5e-06	9.3e-06	2.8e-05	7.8e-06	2.52e-05	1.34e-05	1.33e-05	1.36e-05	1.66e-05
K07451	mcrA; 5-methylcytosine-specific restriction enzyme A	2.5e-06	5e-06	3.1e-06	2.99e-05	6.2e-06	6.9e-06	5.56e-05	1.51e-05	3.83e-05	7.8e-06	4.5e-06	6.3e-06	7e-06
K07452	mcrB; 5-methylcytosine-specific restriction enzyme B	4.69e-05	2.2e-06	3e-06	1.8e-06	1.44e-05	1e-06	1.8e-06	7e-07	1.5e-06	7e-06	3.1e-06	4.4e-06	3e-07
K07455	recT; recombination protein RecT	5.21e-05	1.73e-05	9.3e-06	1.2e-05	2.26e-05	1.8e-05	7.48e-05	3.28e-05	8.02e-05	2.16e-05	3.86e-05	6.13e-05	3.44e-05
K07456	mutS2; DNA mismatch repair protein MutS2	4.22e-05	1.86e-05	3.99e-05	5.03e-05	2.19e-05	2.16e-05	7.65e-05	2.57e-05	5.6e-05	1.57e-05	3.93e-05	4.15e-05	3.08e-05
K07457	K07457; endonuclease III related protein	3.42e-05	2.04e-05	2.76e-05	4.39e-05	1.76e-05	1.25e-05	5.72e-05	2.03e-05	4.47e-05	1.76e-05	1.47e-05	4.54e-05	2.65e-05
K07460	yraN; putative endonuclease	0	0	0	0	0	0	0	0	0	1.9e-06	0	0	0
K07461	K07461; putative endonuclease	2.18e-05	1.5e-05	2.79e-05	2.23e-05	1.58e-05	8e-06	3.49e-05	1.34e-05	2.59e-05	6.1e-06	1.91e-05	2.74e-05	1.69e-05
K07462	recJ; single-stranded-DNA-specific exonuclease	3.93e-05	2.02e-05	4.67e-05	5.26e-05	3e-05	1.87e-05	7.99e-05	2.99e-05	6.33e-05	1.69e-05	3.45e-05	4.26e-05	2.95e-05
K07467	rstA1; phage replication initiation protein	5.36e-05	1.36e-05	5.62e-05	3.34e-05	2.75e-05	8e-06	4.6e-06	1.65e-05	5.86e-05	6e-06	1.41e-05	1.47e-05	1.82e-05
K07474	xtmA; phage terminase small subunit	0.0001956	3.45e-05	0.0001111	9.3e-05	7.33e-05	3.2e-05	0.0001066	6.54e-05	4.24e-05	3.91e-05	5.76e-05	9.98e-05	0.000105
K07476	yusF; toprim domain protein	1.64e-05	1.59e-05	3.36e-05	2.28e-05	9.7e-06	1.33e-05	3.37e-05	1.56e-05	2.39e-05	8.6e-06	1.29e-05	2.8e-05	2.33e-05
K07478	ycaJ; putative ATPase	3.8e-05	2.15e-05	5.2e-05	2.9e-05	1.93e-05	1.88e-05	7.38e-05	1.63e-05	4.01e-05	1.21e-05	1.68e-05	3.72e-05	3.13e-05
K07479	yrdD; putative DNA topoisomerase	0	9e-07	0	1.1e-06	0	1e-06	0	0	4.5e-06	2e-06	4e-07	5.6e-06	8e-07
K07481	K07481; transposase, IS5 family	0	0	0	2.4e-06	0	0	1.2e-06	1.12e-05	0	5e-07	0	0	0
K07483	K07483; transposase	9.74e-05	3.35e-05	0.0001154	3.31e-05	3.08e-05	1.52e-05	0.0001662	2.05e-05	5.29e-05	2.07e-05	2.09e-05	3.03e-05	5.21e-05
K07485	K07485; transposase	4.68e-05	1.86e-05	7.38e-05	1.59e-05	4.03e-05	3.63e-05	1.76e-05	1.82e-05	2.04e-05	1.72e-05	1.57e-05	1.54e-05	2.29e-05
K07491	K07491; putative transposase	0.000131	9.25e-05	0.0001016	0.0002082	6.77e-05	3.8e-05	3.89e-05	9.15e-05	0.0002384	5.39e-05	0.0001277	0.0002533	4.6e-05
K07497	K07497; putative transposase	3.72e-05	2.6e-06	7e-07	1.03e-05	1.21e-05	1.8e-06	1.4e-06	5.1e-06	3.3e-06	1.11e-05	2.4e-06	1.29e-05	9.06e-05
K07498	K07498; putative transposase	0.0001379	0.000132	0.0002842	0.000313	8.56e-05	7.94e-05	8.13e-05	0.0001701	0.00018	7.55e-05	0.0002046	0.0002572	9.86e-05
K07507	mgtC; putative Mg2+ transporter-C (MgtC) family protein	0	0	0	7e-07	0	6e-07	0	0	3.7e-06	0	5e-07	4.1e-06	0
K07516	fadN; 3-hydroxyacyl-CoA dehydrogenase	6.1e-05	2.65e-05	5.92e-05	5.67e-05	4.11e-05	1.81e-05	8.53e-05	2.64e-05	6.27e-05	1.79e-05	3.82e-05	7.49e-05	5.82e-05
K07533	prsA; foldase protein PrsA	2.56e-05	1.24e-05	3.34e-05	2.92e-05	1.66e-05	8e-06	4.04e-05	1.45e-05	2.97e-05	1.52e-05	1.74e-05	3.28e-05	3.06e-05
K07552	bcr; MFS transporter, DHA1 family, bicyclomycin/chloramphenicol resistance protein	3.92e-05	2.15e-05	3.44e-05	4.18e-05	1.9e-05	1.31e-05	7.33e-05	1.99e-05	4.91e-05	1.54e-05	2.2e-05	2.91e-05	3.35e-05
K07560	dtd, DTD1; D-tyrosyl-tRNA(Tyr) deacylase	2.08e-05	1.3e-05	3.64e-05	2.09e-05	1.35e-05	6.3e-06	2.14e-05	9.7e-06	3.29e-05	9.3e-06	1.37e-05	2.45e-05	1.64e-05
K07566	tsaC, rimN, SUA5; L-threonylcarbamoyladenylate synthase	5.11e-05	1.02e-05	2.96e-05	2.88e-05	2.56e-05	1.76e-05	4.59e-05	2.19e-05	3.37e-05	1.18e-05	1.08e-05	2.99e-05	2.78e-05
K07568	queA; S-adenosylmethionine:tRNA ribosyltransferase-isomerase	2.36e-05	9.4e-06	2.9e-05	3.02e-05	1.5e-05	9.4e-06	3.16e-05	1.05e-05	3.7e-05	1.16e-05	1.94e-05	2.45e-05	1.83e-05
K07571	K07571; S1 RNA binding domain protein	3.46e-05	1.06e-05	2.52e-05	2.84e-05	1.08e-05	5.7e-06	3.94e-05	1.4e-05	3.22e-05	1e-05	2.07e-05	2.69e-05	1.89e-05
K07574	yhbY; RNA-binding protein	2.43e-05	8.3e-06	2.28e-05	2.81e-05	1e-05	6.5e-06	3.86e-05	7.9e-06	2.16e-05	6.9e-06	1.8e-05	2.57e-05	2.05e-05
K07576	K07576; metallo-beta-lactamase family protein	0	0	0	3e-07	0	1.9e-06	0	1.7e-06	4.3e-06	4e-07	0	4.4e-06	1.1e-06
K07584	ysxB; uncharacterized protein	1.32e-05	7.5e-06	1.89e-05	2.85e-05	1.45e-05	9.8e-06	1.43e-05	7.1e-06	9.2e-06	5.6e-06	1.78e-05	1.73e-05	1.77e-05
K07586	ygaC; uncharacterized protein	2.08e-05	9.3e-06	1.97e-05	2.77e-05	8e-06	8.4e-06	4.42e-05	9.2e-06	3e-05	6.6e-06	2.28e-05	2.59e-05	1.27e-05
K07590	RP-L7A, rplGB; large subunit ribosomal protein L7A	4.1e-05	1.94e-05	4.11e-05	3.73e-05	1.46e-05	1.23e-05	4.41e-05	2.57e-05	4.95e-05	7.6e-06	3.13e-05	5.46e-05	1.91e-05
K07636	phoR; two-component system, OmpR family, phosphate regulon sensor histidine kinase PhoR	4.56e-05	2.09e-05	5.9e-05	5.89e-05	2.08e-05	1.51e-05	8.05e-05	2.14e-05	7.06e-05	1.85e-05	2.8e-05	3.98e-05	3.55e-05
K07638	envZ; two-component system, OmpR family, osmolarity sensor histidine kinase EnvZ	9e-07	0	0	0	7e-07	0	0	1.6e-06	5.9e-06	3e-07	0	5.5e-06	2.4e-06
K07639	rstB; two-component system, OmpR family, sensor histidine kinase RstB	0	9e-07	0	0	0	5e-07	0	0	2.4e-06	0	0	1.4e-06	0
K07644	cusS, copS, silS; two-component system, OmpR family, heavy metal sensor histidine kinase CusS	3e-07	0	0	0	0	0	0	0	4.3e-06	2.2e-06	0	6.8e-06	2.1e-06
K07645	qseC; two-component system, OmpR family, sensor histidine kinase QseC	0	0	5e-07	0	0	0	0	7e-07	2.3e-06	8e-07	0	5e-07	8e-07
K07646	kdpD; two-component system, OmpR family, sensor histidine kinase KdpD	4.27e-05	3.49e-05	6.2e-05	6.8e-05	3.14e-05	2.71e-05	0.0001043	3.54e-05	8.85e-05	2.21e-05	4.45e-05	7.64e-05	4.11e-05
K07647	torS; two-component system, OmpR family, sensor histidine kinase TorS	4e-07	0	5e-07	0	0	0	0	0	3.2e-06	0	0	9e-07	0
K07648	arcB; two-component system, OmpR family, aerobic respiration control sensor histidine kinase ArcB	1.1e-06	1.1e-06	0	0	7e-07	0	0	1.7e-06	3.9e-06	5e-07	1e-06	1.7e-06	2.4e-06
K07651	resE; two-component system, OmpR family, sensor histidine kinase ResE	5.43e-05	1.93e-05	6.46e-05	3.62e-05	2.24e-05	1.65e-05	7.54e-05	1.81e-05	4.94e-05	1.95e-05	2.69e-05	3.86e-05	3.94e-05
K07652	vicK; two-component system, OmpR family, sensor histidine kinase VicK	6.2e-05	2.53e-05	6.4e-05	5.66e-05	2.92e-05	2.13e-05	5.94e-05	2.16e-05	4.43e-05	1.67e-05	3.36e-05	5e-05	4.28e-05
K07657	phoB; two-component system, OmpR family, phosphate regulon response regulator PhoB	3e-07	2.7e-06	0	5e-07	0	1.2e-06	0	3e-07	5.4e-06	1e-06	3e-07	4e-07	7e-07
K07658	phoB1, phoP; two-component system, OmpR family, alkaline phosphatase synthesis response regulator PhoP	2.72e-05	1.39e-05	3.53e-05	3.43e-05	1.46e-05	7.3e-06	3.72e-05	1.33e-05	2.6e-05	6e-06	1.09e-05	3.4e-05	2.1e-05
K07659	ompR; two-component system, OmpR family, phosphate regulon response regulator OmpR	0	0	0	0	0	1.5e-06	0	0	4.2e-06	3.5e-06	1.2e-06	1.35e-05	2.5e-06
K07665	cusR, copR, silR; two-component system, OmpR family, copper resistance phosphate regulon response regulator CusR	0	0	0	0	0	9e-07	0	0	2e-06	1e-06	1.4e-06	4e-06	0
K07666	qseB; two-component system, OmpR family, response regulator QseB	0	0	4e-07	0	0	9e-07	4e-07	1.9e-06	6e-07	1e-06	0	1.3e-06	0
K07667	kdpE; two-component system, OmpR family, KDP operon response regulator KdpE	2.24e-05	1.69e-05	2.66e-05	3.05e-05	1.92e-05	1e-05	4.08e-05	2.33e-05	3.09e-05	1.34e-05	2.34e-05	3.41e-05	2.54e-05
K07668	vicR; two-component system, OmpR family, response regulator VicR	3.76e-05	1.81e-05	3.84e-05	3.32e-05	2.17e-05	1.21e-05	4.26e-05	1.97e-05	4.44e-05	9.1e-06	2.15e-05	3.22e-05	2.91e-05
K07674	narQ; two-component system, NarL family, nitrate/nitrite sensor histidine kinase NarQ	0	0	0	9e-07	0	0	0	6e-07	3.2e-06	0	0	1.7e-06	0
K07678	barA; two-component system, NarL family, sensor histidine kinase BarA	7e-07	2e-07	0	2e-07	0	4e-07	0	7e-07	6.1e-06	1.1e-06	0	3.7e-06	8e-07
K07679	evgS, bvgS; two-component system, NarL family, sensor histidine kinase EvgS	0	0	0	0	0	1.5e-06	3e-07	0	1.6e-06	7e-07	0	2.5e-06	0
K07681	vraS; two-component system, NarL family, vancomycin resistance sensor histidine kinase VraS	3.16e-05	1.6e-05	3.8e-05	3.68e-05	9.5e-06	1.75e-05	4.02e-05	2.51e-05	4.25e-05	1.18e-05	2.46e-05	4.76e-05	2.94e-05
K07683	nreB; two-component system, NarL family, sensor histidine kinase NreB	4.75e-05	3.99e-05	6.49e-05	5.25e-05	2.24e-05	2.59e-05	8.62e-05	2.19e-05	7.03e-05	1.37e-05	3.56e-05	6.93e-05	4.82e-05
K07685	narP; two-component system, NarL family, nitrate/nitrite response regulator NarP	0	0	0	0	0	0	0	0	2.4e-06	0	0	0	0
K07694	vraR; two-component system, NarL family, vancomycin resistance associated response regulator VraR	2.74e-05	1.42e-05	3.03e-05	2.4e-05	7.4e-06	1e-05	3.53e-05	1.26e-05	3.33e-05	1.2e-05	1.76e-05	2.37e-05	1.62e-05
K07696	nreC; two-component system, NarL family, response regulator NreC	6.39e-05	2.57e-05	6.73e-05	4.5e-05	3.21e-05	1.82e-05	6.99e-05	2.82e-05	5.61e-05	1.66e-05	3.24e-05	4.44e-05	5.42e-05
K07704	lytS; two-component system, LytT family, sensor histidine kinase LytS	6.87e-05	3.55e-05	7.12e-05	7.32e-05	3.31e-05	2.34e-05	0.0001074	4.17e-05	7.88e-05	2.29e-05	4.99e-05	7.44e-05	5.51e-05
K07705	lytT, lytR; two-component system, LytT family, response regulator LytT	2.46e-05	1.36e-05	2.82e-05	2.62e-05	1.98e-05	1.11e-05	4.62e-05	1.34e-05	4.34e-05	1.13e-05	2.23e-05	4.19e-05	3.27e-05
K07706	agrC; two-component system, AgrA family, sensor histidine kinase AgrC	4.19e-05	1.93e-05	4.42e-05	4.38e-05	2.12e-05	1.36e-05	8.95e-05	2.52e-05	5.23e-05	1.01e-05	2.65e-05	3.13e-05	3e-05
K07707	agrA; two-component system, AgrA family, response regulator AgrA	3.72e-05	2.11e-05	4.29e-05	4.43e-05	2.22e-05	1.29e-05	5.27e-05	2.51e-05	4.83e-05	7e-06	2.9e-05	4.08e-05	2.64e-05
K07708	glnL, ntrB; two-component system, NtrC family, nitrogen regulation sensor histidine kinase GlnL	8e-07	4.2e-06	0	0	3.4e-06	1.6e-06	0	7e-07	5.6e-06	2.4e-06	8e-07	5.3e-06	2.6e-06
K07712	glnG, ntrC; two-component system, NtrC family, nitrogen regulation response regulator GlnG	0	5.1e-06	0	1e-06	0	0	0	2.2e-06	7.7e-06	2.5e-06	0	6.5e-06	2.3e-06
K07720	yesN; two-component system, response regulator YesN	4.25e-05	1.41e-05	3.62e-05	2.45e-05	1.41e-05	1.24e-05	3.94e-05	1.04e-05	3.95e-05	1.35e-05	2.39e-05	3.16e-05	3.06e-05
K07723	ndoAI; CopG family transcriptional regulator / antitoxin EndoAI	1.52e-05	7.8e-06	1.69e-05	3.25e-05	5.1e-06	8.3e-06	2.54e-05	9.7e-06	2.49e-05	1.17e-05	2.37e-05	1.54e-05	2.22e-05
K07727	K07727; putative transcriptional regulator	1.66e-05	1.3e-06	5.4e-06	0	4.1e-06	5.4e-06	0	0	9e-07	0	2.2e-06	0	0
K07729	K07729; putative transcriptional regulator	4.17e-05	5.17e-05	6.18e-05	7.49e-05	5.91e-05	4.27e-05	0.0009029	6.1e-05	8.11e-05	4.62e-05	5.83e-05	7.39e-05	7.64e-05
K07734	paiB; transcriptional regulator	2.3e-06	6.9e-06	4.2e-06	2.75e-05	7.1e-06	6e-06	2.36e-05	9.6e-06	2.28e-05	5e-06	9.9e-06	1.89e-05	3.1e-06
K07738	nrdR; transcriptional repressor NrdR	2.3e-05	1.19e-05	2.64e-05	1.32e-05	1.11e-05	1.94e-05	3.42e-05	1.72e-05	2.32e-05	7.1e-06	1.52e-05	1.49e-05	1.96e-05
K07740	rsd; regulator of sigma D	1.3e-06	3.8e-06	0	2.8e-06	0	2.5e-06	0	0	4.4e-06	0	4e-06	9.6e-06	0
K07741	antB; anti-repressor protein	4.5e-06	3.6e-06	1.02e-05	5.3e-06	4.7e-06	5.4e-06	3.5e-06	3.9e-06	4.5e-06	9.1e-06	7.7e-06	1.51e-05	7.7e-06
K07742	ylxR; uncharacterized protein	1.38e-05	1.01e-05	1.49e-05	1.12e-05	9e-06	6.9e-06	3.07e-05	1e-05	1.59e-05	5.4e-06	9.8e-06	1.41e-05	1.14e-05
K07746	parD1_3_4; antitoxin ParD1/3/4	0	3.08e-05	2.4e-06	1.3e-06	1.2e-06	1.2e-06	0	9e-07	2.3e-06	9e-07	0	6e-06	5.8e-06
K07751	pepB; PepB aminopeptidase	1.9e-06	7e-07	0	0	0	1.5e-06	5e-07	0	4.8e-06	1.5e-06	0	2.9e-06	1.3e-06
K07772	torR; two-component system, OmpR family, torCAD operon response regulator TorR	7e-07	0	0	0	8e-07	8e-07	0	0	2.9e-06	1.9e-06	3e-07	1.2e-06	3e-07
K07773	arcA; two-component system, OmpR family, aerobic respiration control protein ArcA	0	7e-07	8e-07	9e-07	0	8e-07	0	6e-07	1.8e-06	6e-07	0	1.6e-06	7e-07
K07775	resD; two-component system, OmpR family, response regulator ResD	3.77e-05	1.6e-05	2.99e-05	3.83e-05	1.51e-05	1.19e-05	4.53e-05	1.51e-05	3.25e-05	1.27e-05	1.55e-05	3.44e-05	1.76e-05
K07778	desK; two-component system, NarL family, sensor histidine kinase DesK	3.41e-05	5.7e-06	3.24e-05	1.3e-05	1.82e-05	8.9e-06	4.02e-05	6.2e-06	8.7e-06	8.9e-06	5.3e-06	6.4e-06	1.76e-05
K07784	uhpT; MFS transporter, OPA family, hexose phosphate transport protein UhpT	5.17e-05	1.97e-05	5.18e-05	3.95e-05	1.95e-05	1.42e-05	5.77e-05	2.61e-05	4.35e-05	1.5e-05	2.21e-05	5.22e-05	2.46e-05
K07787	cusA, silA; Cu(I)/Ag(I) efflux system membrane protein CusA/SilA	0	0	0	0	0	0	0	0	1.5e-06	4e-07	0	1.1e-06	0
K07791	dcuA; anaerobic C4-dicarboxylate transporter DcuA	3e-07	2e-06	0	1e-06	2e-07	9e-07	0	9e-07	2.4e-06	7e-07	0	3.8e-06	2.5e-06
K07795	tctC; putative tricarboxylic transport membrane protein	0	0	0	0	0	0	0	0	1.4e-06	1.3e-06	0	0	0
K07798	cusB, silB; membrane fusion protein, Cu(I)/Ag(I) efflux system	0	0	0	0	0	8e-07	0	6e-07	1.6e-06	1.9e-06	7e-07	8e-07	1e-06
K07800	agrD; AgrD protein	2.99e-05	2.51e-05	6.36e-05	2.41e-05	0	1.35e-05	4.26e-05	1.25e-05	2.84e-05	7.4e-06	4.8e-06	1.56e-05	8.2e-06
K07811	torA; trimethylamine-N-oxide reductase (cytochrome c)	0	1.16e-05	1e-06	0	0	1.6e-06	9e-07	1.5e-06	7.4e-06	4e-07	0	4e-06	3.3e-06
K07812	torZ; trimethylamine-N-oxide reductase (cytochrome c)	0	0	0	1.2e-06	4e-07	0	8e-07	4e-07	5.3e-06	7e-07	4e-07	2e-06	9e-07
K07813	agrB; accessory gene regulator B	3.55e-05	1.54e-05	4.07e-05	2.62e-05	1.32e-05	6.5e-06	4.83e-05	1.49e-05	3.56e-05	1.32e-05	1.63e-05	2.85e-05	2.26e-05
K07816	E2.7.6.5X; putative GTP pyrophosphokinase	6.19e-05	2.85e-05	6.07e-05	5.52e-05	2.39e-05	2.05e-05	7.85e-05	2.95e-05	5.81e-05	1.89e-05	3.42e-05	5.57e-05	3.95e-05
K07821	torY; trimethylamine-N-oxide reductase (cytochrome c), cytochrome c-type subunit TorY	2.3e-06	0	6e-07	0	2.2e-06	0	0	0	6e-06	9e-07	0	0	0
K07862	sstT; serine/threonine transporter	0	5e-07	0	0	0	1.1e-06	0	0	1.4e-06	0	0	5.6e-06	0
K07979	ytrA; GntR family transcriptional regulator	3.98e-05	1.43e-05	3.36e-05	2.79e-05	2.31e-05	2.68e-05	6.11e-05	1.96e-05	2.99e-05	1.65e-05	1.67e-05	2.93e-05	2.93e-05
K08086	fimV; pilus assembly protein FimV	2e-07	0	0	0	0	1.4e-06	0	5e-07	5.6e-06	4.6e-06	1.1e-06	3.6e-06	2.6e-06
K08093	hxlA; 3-hexulose-6-phosphate synthase	2.51e-05	1.21e-05	3.4e-05	3.15e-05	9.7e-06	1.46e-05	3.95e-05	1.12e-05	3.5e-05	9.3e-06	1.94e-05	3.06e-05	2.14e-05
K08094	hxlB; 6-phospho-3-hexuloisomerase	3.5e-05	1.77e-05	2.83e-05	4.32e-05	2.08e-05	1.08e-05	5.16e-05	1.58e-05	4.29e-05	1.15e-05	3.67e-05	4.08e-05	1.77e-05
K08154	emrD; MFS transporter, DHA1 family, 2-module integral membrane pump EmrD	0	0	0	0	0	0	0	5e-07	1.3e-06	0	0	5.3e-06	0
K08167	smvA, qacA, lfrA; MFS transporter, DHA2 family, multidrug resistance protein	3.4e-06	4e-06	1.9e-06	3.8e-06	4.1e-06	5.9e-06	2.1e-06	2.4e-06	3.2e-06	6.9e-06	2.3e-06	5.1e-06	2.3e-06
K08168	tetB; MFS transporter, DHA2 family, metal-tetracycline-proton antiporter	4.51e-05	5.79e-05	6.5e-05	0.0001511	2.89e-05	3.32e-05	6.21e-05	9.65e-05	7.02e-05	2.63e-05	7.97e-05	6.16e-05	3.91e-05
K08170	norB, norC; MFS transporter, DHA2 family, multidrug resistance protein	0.0001499	7.4e-05	0.0001573	0.0001262	8.09e-05	4.69e-05	0.0002188	7.12e-05	0.0001907	4.92e-05	9.3e-05	0.0001307	0.0001115
K08218	ampG; MFS transporter, PAT family, beta-lactamase induction signal transducer AmpG	0	8e-07	0	0	8e-07	0	7e-07	0	1.6e-06	1e-06	0	1.7e-06	0
K08255	cdr; CoA-disulfide reductase	3.45e-05	2.7e-05	4.04e-05	4.75e-05	2e-05	1.33e-05	9.31e-05	1.98e-05	6.12e-05	9.3e-06	3.01e-05	4.87e-05	3.65e-05
K08258	sspB2, sspP, scpA; staphopain A	3.98e-05	1.84e-05	3.09e-05	3.72e-05	1.05e-05	1.48e-05	5.66e-05	1.9e-05	4.62e-05	1.47e-05	1.97e-05	3.99e-05	2.16e-05
K08259	lytM; lysostaphin	3.51e-05	1.55e-05	4.26e-05	4.09e-05	2.92e-05	1.4e-05	4.31e-05	3.63e-05	5.89e-05	1.31e-05	2.79e-05	3.58e-05	2.61e-05
K08300	rne; ribonuclease E	0	5.8e-06	0	0	0	0	0	1.1e-06	3e-07	0	0	1e-06	0
K08301	rng, cafA; ribonuclease G	0	0	0	0	0	2.6e-06	1e-06	8e-07	4.7e-06	9e-07	4e-07	8.4e-06	5e-07
K08303	K08303; putative protease	2.48e-05	1.54e-05	2.65e-05	3.62e-05	1.51e-05	1.16e-05	4.59e-05	2.18e-05	4.48e-05	2.15e-05	2.49e-05	3.36e-05	2.61e-05
K08305	mltB; membrane-bound lytic murein transglycosylase B	0	0	9e-07	0	9e-07	5e-07	0	7e-07	2.1e-06	7e-07	0	3.7e-06	0
K08306	mltC; membrane-bound lytic murein transglycosylase C	0	0	0	0	0	1.1e-06	0	1.1e-06	6e-06	9e-07	0	5.6e-06	3.2e-06
K08307	mltD, dniR; membrane-bound lytic murein transglycosylase D	0	7e-07	0	0	5e-07	1.2e-06	5e-07	6e-06	2e-06	4e-07	0	2.9e-06	1.6e-06
K08309	slt; soluble lytic murein transglycosylase	0	1.4e-06	0	0	8e-07	3.1e-06	0	0	1e-06	0	0	0	0
K08311	nudH; putative (di)nucleoside polyphosphate hydrolase	0	1.01e-05	7e-07	0	7e-07	1.2e-06	8e-07	6e-07	8.8e-06	2.3e-06	7e-07	4.1e-06	2.1e-06
K08312	nudE; ADP-ribose diphosphatase	0	0	0	0	0	5e-07	0	0	4.3e-06	8e-07	0	0	3.8e-06
K08313	fsaA, mipB; fructose-6-phosphate aldolase 1	0	0	0	0	9e-07	0	0	0	2.3e-06	0	0	0	3e-06
K08316	rsmD; 16S rRNA (guanine966-N2)-methyltransferase	8e-07	0	5e-07	0	1e-06	5e-07	0	0	1.9e-06	3.3e-06	8e-07	3.4e-06	1.2e-06
K08325	yqhD; NADP-dependent alcohol dehydrogenase	2.5e-06	0	0	0	0	0	0	1.4e-06	1.3e-06	0	0	0	0
K08344	scsB; suppressor for copper-sensitivity B	0	0	0	0	0	9e-07	4e-07	0	1.2e-06	7e-07	0	2.3e-06	0
K08357	ttrA; tetrathionate reductase subunit A	7e-07	0	0	0	0	9e-07	4e-07	7e-07	5.9e-06	3e-06	0	3.9e-06	9e-07
K08358	ttrB; tetrathionate reductase subunit B	0	0	0	0	5e-07	9e-07	0	7e-07	2.4e-06	0	0	0	1.5e-06
K08359	ttrC; tetrathionate reductase subunit C	0	0	0	0	1e-06	0	0	0	1.3e-06	3.6e-06	0	1.6e-06	8e-07
K08475	pgtB; two-component system, NtrC family, phosphoglycerate transport system sensor histidine kinase PgtB	0	0	0	0	0	0	0	8e-07	0	4e-07	0	2.3e-06	2.4e-06
K08483	PTS-EI.PTSI, ptsI; phosphotransferase system, enzyme I, PtsI	4.32e-05	2.4e-05	4.98e-05	3.95e-05	1.72e-05	2.31e-05	7.57e-05	2.68e-05	6.77e-05	1.67e-05	4.21e-05	4.48e-05	3.09e-05
K08484	PTS-EI.PTSP, ptsP; phosphotransferase system, enzyme I, PtsP	0	0	5e-07	0	1.3e-06	3e-07	0	4e-07	3.1e-06	2e-06	1.9e-06	7.6e-06	6e-07
K08485	PTS-HPR.PTSO, ptsO, npr; phosphocarrier protein NPr	0	0	0	0	1.1e-06	3.1e-06	0	0	7e-07	8e-07	0	1.1e-06	1.7e-06
K08591	plsY; glycerol-3-phosphate acyltransferase PlsY	2.79e-05	1.5e-05	2.1e-05	2.4e-05	1.15e-05	1.21e-05	4.75e-05	1.11e-05	3.51e-05	1.43e-05	1.2e-05	2.32e-05	1.93e-05
K08600	srtB; sortase B	2.85e-05	1.11e-05	4.83e-05	2.97e-05	1.07e-05	9.2e-06	4.56e-05	1.79e-05	2.86e-05	1.82e-05	2.11e-05	2.71e-05	1.81e-05
K08602	pepF, pepB; oligoendopeptidase F	2.83e-05	1.62e-05	3.92e-05	4.8e-05	1.85e-05	1.51e-05	4.77e-05	1.61e-05	4.99e-05	1.29e-05	2.56e-05	4.74e-05	3.07e-05
K08680	menH; 2-succinyl-6-hydroxy-2,4-cyclohexadiene-1-carboxylate synthase	3.19e-05	2.02e-05	3.21e-05	3.69e-05	1.76e-05	5.7e-06	5.14e-05	1.7e-05	3.37e-05	1.17e-05	2.14e-05	3.38e-05	2.17e-05
K08681	pdxT, pdx2; 5'-phosphate synthase pdxT subunit	2.66e-05	1.4e-05	3.53e-05	2.98e-05	1.29e-05	9e-06	4.04e-05	1.31e-05	3.23e-05	5.5e-06	1.49e-05	2.31e-05	1.75e-05
K08717	utp; urea transporter	4.78e-05	1.22e-05	5.45e-05	4.02e-05	1.95e-05	1.22e-05	4.9e-05	1.18e-05	4.48e-05	1.28e-05	2.69e-05	4.04e-05	2.76e-05
K08722	yfbR; 5'-deoxynucleotidase	0	9e-07	0	0	0	1e-06	0	0	1.3e-06	0	0	2e-06	0
K08770	UBC; ubiquitin C	2.37e-05	2.96e-05	1.9e-05	1.47e-05	2.47e-05	2.54e-05	2.18e-05	1.78e-05	2.31e-05	2.5e-05	1.37e-05	1.74e-05	1.92e-05
K08884	K08884; serine/threonine protein kinase, bacterial	3.97e-05	2.46e-05	4.43e-05	5.05e-05	2.35e-05	1.91e-05	5.8e-05	1.89e-05	6.09e-05	2.21e-05	3.08e-05	5.56e-05	3.44e-05
K08974	K08974; putative membrane protein	4.2e-05	2.52e-05	5.34e-05	3.75e-05	1.53e-05	1.56e-05	6.37e-05	2.92e-05	4.96e-05	2.32e-05	2.14e-05	5.63e-05	3.25e-05
K08976	K08976; putative membrane protein	3.14e-05	1e-05	3.12e-05	3.01e-05	8.1e-06	2.5e-05	5.47e-05	1.6e-05	2.44e-05	8.3e-06	1.78e-05	2.99e-05	2.69e-05
K08981	K08981; putative membrane protein	5.22e-05	1.76e-05	5.76e-05	4.59e-05	2.47e-05	2.1e-05	8.13e-05	2.48e-05	4.29e-05	1.7e-05	3e-05	3.6e-05	3.43e-05
K08985	K08985; putative lipoprotein	0	5e-07	0	0	0	6e-07	0	0	6.3e-06	1e-06	0	5.1e-06	4.3e-06
K08987	K08987; putative membrane protein	2.29e-05	1.7e-05	2.49e-05	2.06e-05	7.2e-06	6.3e-06	3.26e-05	1.91e-05	3.18e-05	5e-06	2.98e-05	4.14e-05	2.84e-05
K08992	lapA; lipopolysaccharide assembly protein A	0	0	0	0	0	0	0	0	3.8e-06	0	0	2e-06	0
K08993	yhhL; putative membrane protein	0	0	0	0	0	0	0	0	1.6e-06	0	0	2.5e-06	0
K08996	yagU; putative membrane protein	5.43e-05	2.57e-05	4.23e-05	4.15e-05	1.7e-05	1.16e-05	4.89e-05	2.22e-05	3.83e-05	2.11e-05	2.37e-05	3.54e-05	4.09e-05
K08998	K08998; uncharacterized protein	1.55e-05	1.14e-05	1.9e-05	1.14e-05	1.01e-05	5.5e-06	1.78e-05	9.7e-06	2.16e-05	1.55e-05	1.75e-05	2.04e-05	1.29e-05
K09001	anmK; anhydro-N-acetylmuramic acid kinase	0	0	0	0	0	0	0	4e-07	1.5e-06	1e-06	9e-07	3.9e-06	1.1e-06
K09007	GCH4, folE; GTP cyclohydrolase I	4.08e-05	2.57e-05	4.56e-05	5.21e-05	1.86e-05	1.43e-05	6.29e-05	2.04e-05	4.98e-05	1.47e-05	2.4e-05	3.14e-05	2.7e-05
K09013	sufC; Fe-S cluster assembly ATP-binding protein	3.4e-05	1.37e-05	3.6e-05	2.62e-05	1.1e-05	1.09e-05	3.96e-05	1.42e-05	3.55e-05	6.4e-06	1.97e-05	2.38e-05	1.81e-05
K09014	sufB; Fe-S cluster assembly protein SufB	4.2e-05	1.93e-05	4.75e-05	5.34e-05	2.45e-05	1.62e-05	5.41e-05	1.88e-05	4.03e-05	1.5e-05	2.47e-05	4.22e-05	2.8e-05
K09015	sufD; Fe-S cluster assembly protein SufD	4.64e-05	2.04e-05	4.38e-05	4.02e-05	1.18e-05	1.32e-05	6.63e-05	1.98e-05	5.02e-05	1.66e-05	3.52e-05	3.9e-05	3.53e-05
K09022	ridA, tdcF; 2-iminobutanoate/2-iminopropanoate deaminase	3.59e-05	1.84e-05	4.43e-05	3.21e-05	1.93e-05	1.14e-05	6.61e-05	2.12e-05	4.62e-05	1e-05	3.41e-05	3.01e-05	3.9e-05
K09117	K09117; uncharacterized protein	0	4.6e-06	0	0	0	6e-07	0	1.5e-06	2.5e-06	3e-06	0	2e-06	0
K09125	K09125; uncharacterized protein	1.57e-05	6.7e-06	2.42e-05	2.27e-05	1.44e-05	1.06e-05	2.79e-05	1.06e-05	2.86e-05	1.04e-05	1.4e-05	2.67e-05	2.3e-05
K09131	K09131; uncharacterized protein	0	0	0	0	0	1e-06	0	0	3.8e-06	1.5e-06	8e-07	1e-06	1.6e-06
K09134	flA; adenosyl-fluoride synthase	4.37e-05	1.61e-05	4.32e-05	6.25e-05	1.07e-05	6.7e-06	7.1e-06	2.1e-05	5.17e-05	1.79e-05	3.47e-05	6.6e-05	2.75e-05
K09145	K09145; uncharacterized protein	2.96e-05	1.26e-05	3.69e-05	2.7e-05	1.69e-05	1.33e-05	4.5e-05	1.66e-05	4.77e-05	9.5e-06	1.72e-05	3.71e-05	2.02e-05
K09159	cptB; antitoxin CptB	0	0	0	0	1.1e-06	0	0	0	3.5e-06	9e-07	0	4.5e-06	0
K09160	K09160; uncharacterized protein	0	0	0	0	0	0	0	0	1.8e-06	1.1e-06	0	2.2e-06	0
K09162	cld; chlorite dismutase	2.85e-05	1.56e-05	3.21e-05	2.19e-05	1.69e-05	1.05e-05	3.77e-05	1.58e-05	3.27e-05	7.9e-06	1.89e-05	2.56e-05	1.92e-05
K09167	K09167; uncharacterized protein	3.33e-05	6.2e-06	2.66e-05	2.78e-05	1.3e-05	1.25e-05	2.93e-05	1.55e-05	3.57e-05	7.6e-06	1.84e-05	3.68e-05	2.99e-05
K09457	queF; 7-cyano-7-deazaguanine reductase	2.84e-05	1.33e-05	3.22e-05	2.66e-05	1.28e-05	8e-06	5.29e-05	1.18e-05	4.79e-05	6e-06	2.84e-05	3.93e-05	2.31e-05
K09458	fabF; 3-oxoacyl-[acyl-carrier-protein] synthase II	2.41e-05	1.54e-05	4.32e-05	2.9e-05	1.75e-05	1.43e-05	3.32e-05	1.66e-05	4.1e-05	1.54e-05	2.32e-05	3.38e-05	2.48e-05
K09680	coaW; type II pantothenate kinase	3.56e-05	1.44e-05	2.37e-05	2.85e-05	1.51e-05	1.31e-05	3.69e-05	1.41e-05	3.79e-05	1.2e-05	2.79e-05	3.39e-05	2.99e-05
K09685	purR; purine operon repressor	2.99e-05	1.72e-05	3.9e-05	3.55e-05	1.86e-05	6.2e-06	4.02e-05	1.99e-05	3.81e-05	9.8e-06	1.67e-05	2.8e-05	2.33e-05
K09692	tagG; teichoic acid transport system permease protein	6.19e-05	3.61e-05	7.47e-05	6.57e-05	4.13e-05	2.73e-05	0.0001045	3.15e-05	8.46e-05	2.83e-05	4.85e-05	7.43e-05	4.5e-05
K09693	tagH; teichoic acid transport system ATP-binding protein	8.65e-05	4.24e-05	0.000117	8.39e-05	4.75e-05	3.13e-05	0.0001257	3.92e-05	9.68e-05	2.89e-05	5.15e-05	8.44e-05	7.87e-05
K09698	gltX; nondiscriminating glutamyl-tRNA synthetase	3.83e-05	2.69e-05	4e-05	6.19e-05	1.73e-05	2.17e-05	7.21e-05	2.56e-05	6.24e-05	1.57e-05	3.01e-05	4.74e-05	3.37e-05
K09699	DBT, bkdB; 2-oxoisovalerate dehydrogenase E2 component (dihydrolipoyl transacylase)	2.32e-05	2.22e-05	2.98e-05	3.63e-05	1.68e-05	1.45e-05	4.81e-05	1.39e-05	4.07e-05	9.4e-06	2.49e-05	2.6e-05	2.18e-05
K09705	K09705; uncharacterized protein	3.28e-05	1.35e-05	2.38e-05	1.79e-05	9.8e-06	7.2e-06	4.69e-05	1.23e-05	3.59e-05	1.13e-05	1.81e-05	2.53e-05	1.85e-05
K09710	ybeB; ribosome-associated protein	2.66e-05	6e-06	2.12e-05	2.95e-05	4.1e-06	6.4e-06	3.75e-05	8.2e-06	2.51e-05	4.4e-06	1.07e-05	1.32e-05	1.14e-05
K09712	K09712; uncharacterized protein	0	0	0	0	0	0	0	0	1.5e-06	1.8e-06	0	1.2e-06	0
K09747	K09747; uncharacterized protein	2.89e-05	6.7e-06	2.55e-05	2.88e-05	1.37e-05	9e-06	4.26e-05	1.37e-05	2.56e-05	7e-06	1.87e-05	2.02e-05	2.24e-05
K09748	rimP; ribosome maturation factor RimP	2.38e-05	1.77e-05	3.05e-05	2.63e-05	2.54e-05	1.01e-05	3.9e-05	1.15e-05	2.49e-05	9.1e-06	1.52e-05	2.49e-05	2.31e-05
K09749	K09749; uncharacterized protein	0	0	0	0	4e-07	0	0	3e-07	1.7e-06	4e-07	0	2.7e-06	7e-07
K09760	rmuC; DNA recombination protein RmuC	6e-07	2.8e-06	1.9e-06	8e-07	0	0	0	5e-07	8.6e-06	1.5e-06	6e-07	4.7e-06	1.4e-06
K09761	rsmE; 16S rRNA (uracil1498-N3)-methyltransferase	2.13e-05	1.29e-05	2.54e-05	2.83e-05	1.79e-05	1.43e-05	2.82e-05	1e-05	2.59e-05	1.21e-05	1.3e-05	2.93e-05	1.99e-05
K09762	K09762; uncharacterized protein	3.02e-05	2.33e-05	4.13e-05	4.02e-05	1.34e-05	1.63e-05	5.73e-05	2.34e-05	6.34e-05	1.75e-05	3.35e-05	5.6e-05	3.21e-05
K09763	K09763; uncharacterized protein	2.38e-05	1.14e-05	2.08e-05	3.43e-05	1.01e-05	7.5e-06	2.87e-05	1.06e-05	3.6e-05	6.9e-06	1.55e-05	3.4e-05	2.27e-05
K09765	K09765; uncharacterized protein	4.48e-05	2.45e-05	4.01e-05	5.22e-05	2.28e-05	1.76e-05	7.68e-05	2.47e-05	5.5e-05	1.45e-05	2.78e-05	4.82e-05	3.18e-05
K09768	K09768; uncharacterized protein	2.3e-05	8.8e-06	3.07e-05	3.29e-05	1.33e-05	1.29e-05	3.11e-05	1.27e-05	2.53e-05	9.3e-06	1.89e-05	2.68e-05	2e-05
K09769	K09769; uncharacterized protein	1.67e-05	1.84e-05	2.98e-05	3.72e-05	1.37e-05	1.48e-05	4.82e-05	1.76e-05	4.03e-05	9.1e-06	2.08e-05	2.77e-05	1.79e-05
K09771	TC.SMR3; small multidrug resistance family-3 protein	2.56e-05	1.6e-05	1.93e-05	3.63e-05	1.51e-05	1.37e-05	3.55e-05	1.8e-05	3.18e-05	8.2e-06	2.13e-05	2.44e-05	1.23e-05
K09772	sepF; cell division inhibitor SepF	2.5e-05	1.64e-05	3.54e-05	1.62e-05	1.66e-05	9.4e-06	3.91e-05	1.93e-05	3.35e-05	1.58e-05	1.72e-05	1.69e-05	1.62e-05
K09773	K09773; uncharacterized protein	3.01e-05	9.2e-06	2.58e-05	1.99e-05	1.1e-05	4.7e-06	3.89e-05	1.27e-05	3.38e-05	9e-06	1.94e-05	1.92e-05	1.73e-05
K09774	lptA; lipopolysaccharide export system protein LptA	0	5e-07	0	0	0	0	0	0	3.2e-06	0	0	1.1e-06	1.4e-06
K09781	K09781; uncharacterized protein	0	1.7e-06	0	0	0	0	0	0	2.4e-06	0	0	0	0
K09786	K09786; uncharacterized protein	0	0	0	0	0	7e-07	0	0	1.9e-06	2.9e-06	0	1.5e-06	0
K09787	K09787; uncharacterized protein	3.4e-05	4e-06	2e-05	1.86e-05	1.31e-05	6.9e-06	2.3e-05	1.06e-05	2.39e-05	8e-06	1.07e-05	2.02e-05	2.28e-05
K09788	K09788; uncharacterized protein	4e-07	4e-07	0	1.1e-05	9e-07	2.2e-06	2e-06	0	0	0	0	0	0
K09790	K09790; uncharacterized protein	3.31e-05	1.62e-05	2.48e-05	2.72e-05	1.21e-05	1.19e-05	4.52e-05	1.68e-05	3.33e-05	1.04e-05	3.91e-05	2.94e-05	2.41e-05
K09793	K09793; uncharacterized protein	3.2e-05	1.04e-05	3.06e-05	3.29e-05	1.79e-05	1.24e-05	5.13e-05	2.04e-05	3.65e-05	1.55e-05	2.05e-05	3.37e-05	3.07e-05
K09796	K09796; uncharacterized protein	0	0	0	0	1e-06	1.9e-06	0	0	2.9e-06	0	0	0	0
K09797	K09797; uncharacterized protein	0	0	0	0	0	0	0	3e-07	1.4e-06	2.4e-06	7e-07	3.1e-06	0
K09800	tamB; translocation and assembly module TamB	3e-07	1e-07	0	0	0	1.1e-06	0	3e-07	2.1e-06	1.5e-06	3e-07	2.5e-06	4e-07
K09801	K09801; uncharacterized protein	0	0	0	0	0	0	0	0	3.2e-06	0	0	0	1.8e-06
K09802	K09802; uncharacterized protein	0	0	0	0	0	0	0	1.5e-06	1.3e-06	1.6e-06	0	0	0
K09806	K09806; uncharacterized protein	0	3.2e-06	0	0	2.3e-06	2.3e-06	1e-06	0	5.9e-06	2.7e-06	0	0	1.9e-06
K09807	K09807; uncharacterized protein	0	8e-07	0	0	0	0	0	0	1.8e-06	0	0	2.3e-06	1.5e-06
K09808	lolC_E; lipoprotein-releasing system permease protein	2.5e-06	0	0	0	3.6e-06	1.1e-06	0	1.5e-06	1.07e-05	2.7e-06	6e-07	5e-06	0
K09809	tagF; CDP-glycerol glycerophosphotransferase	5.95e-05	1.84e-05	4.79e-05	3.18e-05	2.53e-05	1.65e-05	5.96e-05	2.39e-05	4.1e-05	1.61e-05	2.68e-05	3.1e-05	3.61e-05
K09810	lolD; lipoprotein-releasing system ATP-binding protein	0	0	0	0	8e-07	0	0	0	2.5e-06	6e-07	0	8e-07	0
K09811	ftsX; cell division transport system permease protein	0	6e-07	9e-07	0	0	2.6e-06	0	0	5.7e-06	2.1e-06	0	5.6e-06	8e-07
K09812	ftsE; cell division transport system ATP-binding protein	2e-06	0	0	1.4e-06	0	1.4e-06	0	0	6.8e-06	1.1e-06	1e-06	1.3e-06	0
K09813	hrtB; hemin transport system permease protein	5e-05	2.29e-05	6.39e-05	4.13e-05	2.74e-05	1.35e-05	5.22e-05	2.6e-05	5.07e-05	1.65e-05	2.37e-05	3.55e-05	3.24e-05
K09814	hrtA; hemin transport system ATP-binding protein	2.92e-05	9.5e-06	3.01e-05	2.89e-05	1.65e-05	1.26e-05	4.55e-05	1.54e-05	3.51e-05	7.3e-06	1.19e-05	3.5e-05	2.84e-05
K09815	znuA; zinc transport system substrate-binding protein	4.54e-05	2.07e-05	3.71e-05	4.05e-05	2.57e-05	1.87e-05	5.74e-05	2.18e-05	4.56e-05	1.63e-05	2.32e-05	3.68e-05	2.85e-05
K09816	znuB; zinc transport system permease protein	2.67e-05	1.61e-05	2.82e-05	3.95e-05	1.14e-05	9.8e-06	3.94e-05	2.01e-05	3.47e-05	1.09e-05	1.32e-05	3.71e-05	2.54e-05
K09817	znuC; zinc transport system ATP-binding protein	3.17e-05	1.58e-05	2.89e-05	2.76e-05	1.65e-05	1.34e-05	3.47e-05	1.44e-05	3.73e-05	1.3e-05	1.63e-05	2.89e-05	1.63e-05
K09822	K09822; uncharacterized protein	4.9e-05	2.97e-05	4.4e-05	5.98e-05	2.56e-05	1.54e-05	4.36e-05	3.14e-05	6.78e-05	1.96e-05	2.88e-05	5.72e-05	4.68e-05
K09823	zur; Fur family transcriptional regulator, zinc uptake regulator	0	0	0	0	0	0	0	4e-07	1.6e-06	1e-06	0	3.1e-06	1e-06
K09824	virK; uncharacterized protein	0	0	0	0	7e-07	0	0	5e-07	4.7e-06	1e-06	0	1.4e-06	1.1e-06
K09825	perR; Fur family transcriptional regulator, peroxide stress response regulator	2.93e-05	1.97e-05	2.3e-05	3.87e-05	1.13e-05	8.2e-06	3.5e-05	1.01e-05	4.32e-05	8.6e-06	1.67e-05	2.97e-05	2.23e-05
K09857	K09857; uncharacterized protein	0	0	0	0	0	0	0	0	3.4e-06	0	0	9e-07	0
K09858	K09858; SEC-C motif domain protein	0	0	0	0	0	0	0	8e-07	4e-07	1.8e-06	0	2.3e-06	0
K09859	K09859; uncharacterized protein	5e-07	0	0	0	1.9e-06	1.9e-06	3e-07	5e-07	2e-06	0	5e-07	1e-06	1.5e-06
K09860	K09860; uncharacterized protein	0	0	0	0	0	0	0	0	0	0	0	0	2.3e-06
K09862	K09862; uncharacterized protein	0	0	0	0	0	0	0	0	6.2e-06	0	0	0	0
K09888	zapA; cell division protein ZapA	2.29e-05	1.3e-05	3.03e-05	1.71e-05	1.3e-05	8.6e-06	2.87e-05	9.4e-06	2.55e-05	4.2e-06	1.16e-05	1.54e-05	1.51e-05
K09889	yjgA; ribosome-associated protein	4e-07	0	0	0	0	5e-07	0	4e-07	2.1e-06	3e-06	0	0	0
K09890	arfA; alternative ribosome-rescue factor	0	0	0	0	1e-06	0	0	0	0	1.5e-06	0	1e-06	8e-07
K09891	K09891; uncharacterized protein	0	0	0	0	2.1e-06	0	0	0	1.3e-06	5e-07	6e-07	2.8e-06	1.1e-06
K09892	zapB; cell division protein ZapB	1e-06	2.3e-06	0	0	0	0	0	0	7e-06	0	0	0	0
K09894	K09894; uncharacterized protein	0	0	0	0	0	1.6e-06	0	0	2.4e-06	1.2e-06	0	3.2e-06	0
K09895	K09895; uncharacterized protein	0	0	0	0	0	0	0	0	1.3e-06	8e-07	4e-07	2e-06	8e-07
K09896	K09896; uncharacterized protein	0	1.3e-06	0	0	0	0	0	0	5.6e-06	0	0	1.5e-06	0
K09897	K09897; uncharacterized protein	0	8e-07	8e-07	0	0	0	0	0	1e-06	0	7e-07	1.7e-06	1.3e-06
K09898	K09898; uncharacterized protein	0	0	0	0	0	0	0	1e-06	9e-07	0	0	5.5e-06	1.1e-06
K09899	K09899; uncharacterized protein	0	0	0	0	1e-06	0	0	0	0	0	0	2e-06	8e-07
K09903	pyrH; uridylate kinase	2.69e-05	1.79e-05	3.57e-05	3.23e-05	9e-06	1.09e-05	3.99e-05	1.44e-05	3.56e-05	1.6e-05	2.33e-05	3.61e-05	2.37e-05
K09906	epmC; elongation factor P hydroxylase	0	0	0	0	0	0	0	0	1.2e-06	0	0	1.9e-06	0
K09908	K09908; uncharacterized protein	0	0	0	0	0	9e-07	0	0	0	0	0	6.3e-06	0
K09909	K09909; uncharacterized protein	0	0	0	0	1.1e-06	1.1e-06	0	0	3.3e-06	9e-07	0	1.1e-06	1.9e-06
K09911	K09911; uncharacterized protein	0	0	0	0	0	0	0	0	2.3e-06	1.1e-06	0	0	1.8e-06
K09912	K09912; uncharacterized protein	9e-07	0	0	6e-07	0	0	0	4e-07	1.4e-06	0	0	6e-07	1.4e-06
K09913	K09913; uncharacterized protein	0	0	0	0	0	0	0	0	2.6e-06	0	0	0	2.5e-06
K09914	K09914; putative lipoprotein	1.4e-06	0	0	0	0	8e-07	8e-07	0	1.7e-06	1.3e-06	0	1.7e-06	7e-07
K09915	K09915; uncharacterized protein	1.9e-06	0	0	0	0	0	0	9e-07	0	0	0	2.4e-06	0
K09918	K09918; uncharacterized protein	0	0	0	0	2e-06	0	0	0	3.1e-06	8e-07	0	3.9e-06	8e-07
K09921	K09921; uncharacterized protein	3e-07	0	4e-07	0	4e-07	4e-07	0	0	3.3e-06	1.2e-06	0	2.4e-06	6e-07
K09928	K09928; uncharacterized protein	0	0	0	0	0	1.2e-06	0	0	0	0	0	4.9e-06	0
K09930	K09930; uncharacterized protein	5e-07	0	0	8e-07	1.7e-06	3e-07	0	1.2e-06	3.2e-06	2.3e-06	0	3.4e-06	1.9e-06
K09936	TC.BAT2; bacterial/archaeal transporter family-2 protein	4.6e-05	2.02e-05	4.35e-05	4.52e-05	1.44e-05	1.19e-05	6.32e-05	1.83e-05	4.98e-05	1.05e-05	2.81e-05	3.78e-05	3.7e-05
K09938	K09938; uncharacterized protein	0	0	0	0	0	2.1e-06	0	0	5.2e-06	1.2e-06	0	2.1e-06	9e-07
K09939	K09939; uncharacterized protein	7e-07	0	0	0	0	0	0	0	3.8e-06	7e-07	8e-07	9e-07	1.1e-06
K09940	K09940; uncharacterized protein	2.84e-05	1.14e-05	3.42e-05	3.24e-05	1.1e-05	1.28e-05	4.77e-05	1.67e-05	2.89e-05	1.11e-05	2.87e-05	2.77e-05	1.4e-05
K09947	K09947; uncharacterized protein	0	0	6e-07	0	0	0	0	0	1.9e-06	9e-07	0	1.2e-06	0
K09950	K09950; uncharacterized protein	6e-07	0	0	0	0	0	0	0	1.4e-06	2.5e-06	0	5.9e-06	3.6e-06
K09963	K09963; uncharacterized protein	4.4e-05	1.88e-05	4.61e-05	4.74e-05	2.26e-05	1.77e-05	5.73e-05	1.9e-05	4.98e-05	1.09e-05	2.7e-05	3.88e-05	3.6e-05
K09968	K09968; uncharacterized protein	2.54e-05	6.8e-06	2.3e-06	1.9e-06	5.4e-06	1.3e-06	0	7e-07	9e-07	4.1e-06	6e-07	1.7e-06	8e-07
K09969	aapJ, bztA; general L-amino acid transport system substrate-binding protein	2.2e-06	7.3e-06	0	0	0	0	0	6e-07	4.6e-06	0	0	3.2e-06	1.3e-06
K09973	K09973; uncharacterized protein	4e-07	0	0	0	0	0	0	7e-07	1.5e-06	0	0	1e-06	8e-07
K09976	K09976; uncharacterized protein	3.76e-05	5.6e-06	2.11e-05	2.84e-05	1.11e-05	5.9e-06	3.19e-05	1.16e-05	1.99e-05	5.4e-06	1.41e-05	2.34e-05	1.73e-05
K10009	ABC.CYST.P; cystine transport system permease protein	3.44e-05	1.57e-05	5.39e-05	4.11e-05	3.45e-05	1.15e-05	3.44e-05	2.98e-05	5.86e-05	1.62e-05	2.96e-05	6.03e-05	2.96e-05
K10010	ABC.CYST.A; cystine transport system ATP-binding protein	3.81e-05	1.82e-05	4.51e-05	3.31e-05	2.03e-05	1.25e-05	5.82e-05	2.3e-05	3.93e-05	8.9e-06	2.03e-05	3.18e-05	3.03e-05
K10022	aotJ; arginine/ornithine transport system substrate-binding protein	0	5.9e-06	0	1.6e-06	0	0	0	0	5e-07	0	0	7e-07	0
K10026	queE; 7-carboxy-7-deazaguanine synthase	3.15e-05	1.79e-05	4.34e-05	5.05e-05	2.39e-05	9e-06	4.13e-05	2.17e-05	4.59e-05	1.68e-05	2.72e-05	3.83e-05	2.31e-05
K10108	malE; maltose/maltodextrin transport system substrate-binding protein	0	0	0	0	0	0	0	0	2e-06	1.2e-06	2.6e-06	2.7e-06	4e-07
K10110	malG; maltose/maltodextrin transport system permease protein	0	0	0	0	0	0	0	0	2.1e-06	4e-07	0	1.5e-06	4e-07
K10111	malK, mtlK, thuK; multiple sugar transport system ATP-binding protein	0	1.6e-06	0	7e-07	0	0	0	4e-07	1.5e-06	0	0	1.2e-06	4.8e-06
K10112	msmX, msmK, malK, sugC, ggtA, msiK; multiple sugar transport system ATP-binding protein	2.99e-05	1.49e-05	5.14e-05	4.67e-05	2.45e-05	1.35e-05	7.13e-05	1.86e-05	4.81e-05	1.55e-05	3.06e-05	4.01e-05	2.97e-05
K10123	feoC; putative ferrous iron transport protein C	0	0	0	0	0	0	0	0	3.2e-06	1.9e-06	0	0	0
K10125	dctB; two-component system, NtrC family, C4-dicarboxylate transport sensor histidine kinase DctB	5e-07	5e-07	0	6e-07	2.1e-06	1e-06	8e-07	9e-07	8.3e-06	2.1e-06	5e-07	8e-06	3.6e-06
K10126	dctD; two-component system, NtrC family, C4-dicarboxylate transport response regulator DctD	0	9e-07	0	0	0	0	0	1.1e-06	1.9e-06	3.1e-06	0	5e-07	4.1e-06
K10208	crtM; 4,4'-diapophytoene synthase	4.23e-05	1.62e-05	4.67e-05	2.93e-05	2.25e-05	1.17e-05	4.69e-05	1.77e-05	4.82e-05	1.59e-05	2.19e-05	3.03e-05	1.79e-05
K10209	crtN; 4,4'-diapophytoene desaturase	6.61e-05	3.22e-05	7.02e-05	6.85e-05	3.34e-05	2.21e-05	6.64e-05	2.49e-05	8.07e-05	2.18e-05	3.79e-05	5.24e-05	5.67e-05
K10210	crtP; diapolycopene oxygenase	3.76e-05	1.89e-05	5.23e-05	5.14e-05	1.91e-05	1.65e-05	7.55e-05	2.54e-05	5.83e-05	2.65e-05	4.05e-05	6.2e-05	5.04e-05
K10211	crtQ; 4,4'-diaponeurosporenoate glycosyltransferase	3.65e-05	2.6e-05	6.53e-05	4.3e-05	1.51e-05	1.98e-05	6.94e-05	2.6e-05	4.99e-05	1.34e-05	3.52e-05	2.93e-05	3.95e-05
K10212	K10212, crtO; glycosyl-4,4'-diaponeurosporenoate acyltransferase	5.67e-05	9.8e-06	3.55e-05	2.06e-05	2.13e-05	2.9e-06	4.68e-05	1.98e-05	3.89e-05	1.29e-05	2.54e-05	3.38e-05	2.71e-05
K10254	ohyA, sph; oleate hydratase	7.49e-05	2.46e-05	4.37e-05	5.86e-05	2.42e-05	2.08e-05	7.39e-05	2.81e-05	6.21e-05	2.54e-05	3.77e-05	6.47e-05	3.96e-05
K10537	araF; L-arabinose transport system substrate-binding protein	0	0	0	0	0	1.2e-06	0	2.4e-06	6.1e-06	4.4e-06	0	8.7e-06	0
K10538	araH; L-arabinose transport system permease protein	0	0	0	0	0	0	3e-07	5e-07	1.7e-06	1.1e-06	0	1.9e-06	6e-07
K10563	mutM, fpg; formamidopyrimidine-DNA glycosylase	2.46e-05	1.35e-05	2.07e-05	2.9e-05	1.37e-05	1.31e-05	2.99e-05	1.35e-05	3.24e-05	1.16e-05	1.7e-05	3.33e-05	2.39e-05
K10678	nfsA; nitroreductase	0	0	0	0	0	3.1e-06	0	0	1e-06	0	0	1.6e-06	0
K10679	nfnB, nfsB; nitroreductase / dihydropteridine reductase	0	0	0	0	5e-07	0	0	7e-07	6.8e-06	4.6e-06	0	2.1e-06	9e-07
K10680	nemA; N-ethylmaleimide reductase	0	0	0	0	0	0	0	0	2.6e-06	0	0	0	1.7e-06
K10681	saeS; two-component system, OmpR family, sensor histidine kinase SaeS	4.01e-05	1.79e-05	4.19e-05	3.47e-05	1.86e-05	8.4e-06	5.57e-05	1.26e-05	4.06e-05	1.55e-05	2.26e-05	2.32e-05	1.72e-05
K10682	saeR; two-component system, OmpR family, response regulator SaeR	3.19e-05	1.01e-05	2.36e-05	3.23e-05	9.7e-06	1.04e-05	4.09e-05	1.48e-05	2.45e-05	1.04e-05	1.63e-05	2.64e-05	2.69e-05
K10716	kch, trkA, mthK, pch; voltage-gated potassium channel	1.5e-06	0	0	0	1.8e-06	1.3e-06	4e-07	0	5.9e-06	1.4e-06	0	2.2e-06	2.2e-06
K10747	LIG1; DNA ligase 1	2e-07	1.9e-06	1.1e-06	5e-07	1.3e-06	2e-07	1.4e-06	8e-07	1.4e-06	9e-07	9e-07	2e-07	4e-07
K10773	NTH; endonuclease III	1.61e-05	1.17e-05	2.67e-05	2.08e-05	1.14e-05	6.1e-06	2.67e-05	1.17e-05	2.81e-05	1.08e-05	1.27e-05	1.51e-05	2.33e-05
K10805	tesB; acyl-CoA thioesterase II	0	0	0	0	9e-07	9e-07	0	0	2e-06	7e-07	0	1.8e-06	1.4e-06
K10823	oppF; oligopeptide transport system ATP-binding protein	2.77e-05	1.41e-05	4.21e-05	2.2e-05	1.7e-05	1.58e-05	3.82e-05	1.94e-05	3.1e-05	8.3e-06	1.73e-05	2.22e-05	2.95e-05
K10824	nikE; nickel transport system ATP-binding protein	4.03e-05	1.63e-05	3.12e-05	5.21e-05	1.41e-05	1.54e-05	3.48e-05	2.37e-05	5.07e-05	9.7e-06	2.36e-05	6.2e-05	3.33e-05
K10850	narT; MFS transporter, NNP family, putative nitrate transporter	3.78e-05	3.44e-05	6.43e-05	5.47e-05	3e-05	2.11e-05	7.16e-05	2.64e-05	6.6e-05	1.56e-05	3.04e-05	5e-05	3.8e-05
K10851	nreA; nitrogen regulatory protein A	3.94e-05	1.7e-05	2.74e-05	3.16e-05	1.79e-05	1.32e-05	3.6e-05	1.84e-05	4.36e-05	6.4e-06	1.95e-05	2.96e-05	2.04e-05
K10907	K10907; aminotransferase	0	0	0	0	0	1.7e-06	3e-06	0	0	0	0	0	0
K10909	luxQ; two-component system, autoinducer 2 sensor kinase/phosphatase LuxQ	0	0	0	0	0	0	4e-07	3e-07	3.1e-06	1.2e-06	0	1.6e-06	0
K10913	hapR, luxR, litR; TetR/AcrR family transcriptional regulator, hemagglutinin/protease regulatory protein	0	0	0	0	0	2.3e-06	0	0	1.1e-06	0	0	6.3e-06	0
K10914	crp; CRP/FNR family transcriptional regulator, cyclic AMP receptor protein	0	3.6e-06	0	0	0	0	0	0	2.4e-06	2e-06	0	3.2e-06	2.1e-06
K10915	cqsA; CAI-1 autoinducer synthase	0	0	1e-06	0	1.1e-06	3.3e-06	0	0	2.3e-06	0	9e-07	7.1e-06	3e-06
K10917	K10917, aphA; PadR family transcriptional regulator, regulatory protein AphA	0	0	0	0	2.4e-06	1.2e-06	0	0	1.5e-06	9e-07	0	3.6e-06	0
K10921	toxR; cholera toxin transcriptional activator	0	0	0	0	0	0	0	0	3.8e-06	0	0	0	0
K10926	mshC; MSHA pilin protein MshC	0	0	0	1.1e-06	0	0	0	0	1.8e-06	0	0	2.8e-06	0
K10927	mshD; MSHA pilin protein MshD	0	0	5e-07	6e-07	0	0	0	1.1e-06	2.3e-06	4e-07	0	5e-07	1.3e-06
K10936	acfA; accessory colonization factor AcfA	0	0	0	0	0	0	0	7e-07	0	0	0	2.8e-06	1.5e-06
K10941	flrA; sigma-54 specific transcriptional regulator, flagellar regulatory protein A	5e-07	0	0	0	0	7e-07	0	0	1.3e-06	1e-06	5e-07	2e-06	0
K10942	flrB, fleS; two-component system, sensor histidine kinase FlrB	0	0	0	0	1e-06	5e-07	0	0	3.3e-06	8e-07	4e-07	1.6e-06	8e-07
K10943	flrC, fleR; two-component system, response regulator FlrC	6e-07	0	0	0	3.6e-06	8e-07	0	0	3.8e-06	3e-07	0	8e-07	0
K10947	padR; PadR family transcriptional regulator, regulatory protein PadR	4.2e-06	1.34e-05	4.3e-06	2.99e-05	6.8e-06	6.7e-06	2.3e-06	9.8e-06	2.73e-05	7.2e-06	1.76e-05	3.02e-05	7e-06
K10974	codB; cytosine permease	0	0	0	0	1.4e-06	0	0	0	3.6e-06	1.1e-06	0	1.4e-06	2.3e-06
K11018	tlh; thermolabile hemolysin	1.2e-06	4e-07	0	0	0	3e-06	0	6e-07	4.8e-06	3e-06	0	3.6e-06	9e-07
K11032	hlyII; hemolysin II	3.74e-05	1.44e-05	2.38e-05	1.97e-05	1.78e-05	1.01e-05	4.07e-05	1.99e-05	3.6e-05	1.35e-05	1.92e-05	1.92e-05	2.25e-05
K11038	hlg, luk; leukocidin/hemolysin toxin family protein	0.0002119	0.0001443	0.0004871	0.0002135	0.000119	7.05e-05	0.0003098	0.0001312	0.0002711	8.85e-05	0.0001334	0.0002503	0.0001866
K11039	hld; delta-hemolysin	0	0	4.3e-06	0	0	0	0	0	0	1.7e-06	0	2.2e-06	0
K11040	se; staphylococcal enterotoxin	0.0001127	9.74e-05	8.08e-05	0.0002055	8.45e-05	7.71e-05	0.0005194	0.0001689	0.0001437	7.75e-05	0.0001663	0.0002371	0.0003245
K11041	eta; exfoliative toxin A/B	0.0002124	2.66e-05	4.48e-05	3.11e-05	3.41e-05	1.11e-05	5.32e-05	1.64e-05	4.41e-05	1.63e-05	3.25e-05	3.96e-05	2.87e-05
K11042	set; superantigen-like protein	3.54e-05	1.79e-05	3e-05	3.44e-05	1.24e-05	1.31e-05	4.9e-05	1.98e-05	4.95e-05	1.35e-05	3.33e-05	3.12e-05	2.34e-05
K11043	tst; toxic shock syndrome toxin-1	1e-06	1.5e-06	3.3e-06	5e-07	4e-07	2.4e-06	1.8e-06	6e-07	1.3e-06	6e-07	1.4e-06	8e-07	2.7e-06
K11065	tpx; thiol peroxidase, atypical 2-Cys peroxiredoxin	2.96e-05	2.07e-05	3.28e-05	3.17e-05	8.2e-06	1.6e-05	5.25e-05	6.5e-06	4.58e-05	5.4e-06	1.65e-05	3.42e-05	2.06e-05
K11068	hlyIII; hemolysin III	2.66e-05	1.81e-05	3.23e-05	3.93e-05	2.35e-05	1.58e-05	6.74e-05	1.57e-05	3.81e-05	1.16e-05	3.01e-05	4.89e-05	2.05e-05
K11069	potD; spermidine/putrescine transport system substrate-binding protein	1.91e-05	2.18e-05	2.53e-05	2.78e-05	1.41e-05	1.55e-05	4.03e-05	1.41e-05	3.56e-05	1.12e-05	1.43e-05	3.42e-05	2.36e-05
K11070	potC; spermidine/putrescine transport system permease protein	2.44e-05	2.01e-05	1.93e-05	2.41e-05	1.72e-05	8.1e-06	4.35e-05	1.16e-05	4.19e-05	1.02e-05	1.71e-05	2.36e-05	2.21e-05
K11071	potB; spermidine/putrescine transport system permease protein	2.59e-05	1.67e-05	4.42e-05	3.39e-05	1.03e-05	1.62e-05	6.07e-05	1.37e-05	3e-05	9.2e-06	1.83e-05	3.48e-05	2.17e-05
[truncated: 328 more rows]

## Sheet: Table S5
Table S5 Information of the metabolites listed in KEGG compound database
Description	Kegg ID	Hierarchy 1	Hierarchy 2	Hierarchy 3		A total of 71 metabolites were listed in the KEGG compound database. The KEGG ID and functional hierarchies of the metabolites were shown
Succinate	C00042	Organic acids	Carboxylic acids	Dicarbosylic acids
L-Methionine	C00073	Peptides	Amino acids	Common amino acids
L-Tryptophan	C00078	Peptides	Amino acids	Common amino acids
L-Phenylalanine	C00079	Peptides	Amino acids	Common amino acids
L-Tyrosine	C00082	Peptides	Amino acids	Common amino acids
Uracil	C00106	Nucleic acids	Bases	Pyrimidines
Anthranilic acid (Vitamin L1)	C00108
Cytidine 5'-diphosphate (CDP)	C00112	Nucleic acids	Nucleotides	Ribonucleotides
L-Leucine	C00123	Peptides	Amino acids	Common amino acids
N-Acetyl-D-glucosamine	C00140	Carbohydrates	Monosaccharides	Amino sugars
L-Malic acid	C00149	Organic acids	Carboxylic acids	Hydroxycarboxylic acids
S-Methyl-5'-thioadenosine	C00170
Thymine	C00178	Nucleic acids	Bases	Pyrimidines
L-Valine	C00183	Peptides	Amino acids	Common amino acids
Dihydroxyacetone	C00184	Carbohydrates	Monosaccharides	Ketoses
Cellobiose	C00185	Carbohydrates	Oligosaccharides	Disaccharides
Adenosine	C00212	Nucleic acids	Nucleosides	Ribonucleosides
2'-Deoxycytidine 5'-monophosphate (dCMP)	C00239	Nucleic acids	Nucleotides	Deoxyribonucleotides
Taurine	C00245	Nucleic acids	Nucleosides	Ribonucleosides
Uridine	C00299	Nucleic acids	Nucleosides	Ribonucleosides
Creatine	C00300
N-Acetyl-D-Glucosamine 6-Phosphate	C00357
Deoxythymidine 5'-phosphate (dTMP)	C00364
2'-O-methylcytidine	C00475	Nucleic acids	Nucleosides	Ribonucleosides
Tyramine	C00483	Peptides	Amines	Biogenic amines
Betaine aldehyde	C00576
Phosphorylcholine	C00588
Glycerophosphocholine	C00670	Nervous system	OTHER NERVOUS SYSTEM DRUGS
Cholic acid	C00695	Steroids	24-Carbon atoms	Cholane derivatives
Oleic acid	C00712	Lipids	Fatty acyls	Fatty Acids and Conjugates
Betaine	C00719	Lipid
4-Hydroxycinnamic acid	C00811	Phenylpropanoids	Monolignols	Paracoumaryl alcohol derivatives
D-Alanyl-D-alanine (D-Ala-D-Ala)	C00993	Peptides	Peptides	Dipeptides
Capric acid	C01571	Lipids	Fatty acyls	Fatty Acids and Conjugates
Linoleic acid	C01595	Lipids	Fatty acyls	Fatty Acids and Conjugates
Stachyose	C01613
Maltotriose	C01835
L-Norleucine	C01933	Lipids	Fatty acyls	Fatty Acids and Conjugates
Acetylcholine	C01996	Hormones and transmitters	Neurotransmitters	Acetylcholine
Glycyl-L-leucine	C02155
Citraconic acid	C02226
Xanthurenic acid	C02470
Chenodeoxycholate	C02528	Steroids	24-Carbon atoms	Cholane derivatives
Acetylcarnitine	C02571
L-Palmitoylcarnitine	C02990	Lipids	Fatty acyls	Fatty esters
Glycerol 3-phosphate	C03189
(S)-2-Hydroxyglutarate	C03196
NG,NG-dimethyl-L-arginine(ADMA)	C03626
Dopamine	C03758	Peptides	Amines	Biogenic amines
N6,N6,N6-Trimethyl-L-lysine	C03793
1-Oleoyl-sn-glycero-3-phosphocholine	C03916	Lipids	Glycerophospholipids	Glycerophosphocholines
Lithocholic acid	C03990	Lipids	Sterol Lipids	Bile acids and derivatives
1-Palmitoyl-sn-glycero-3-phosphocholine	C04102	Lipids	Glycerophospholipids	Glycerophosphocholines
Acadesine (Drug)	C04663
Phenylethylamine	C05332	Peptides	Amines	Biogenic amines
Sissotrin	C05376	Lipids	Polyketides	Flavonoids
Taurochenodeoxycholate	C05465	Lipids	Sterol Lipids	Bile acids and derivatives
DL-a-Hydroxybutyric acid	C05984	Lipids	Fatty acyls	Fatty Acids and Conjugates
Caprylic acid	C06423	Organic acids	Carboxylic acids	Monocarboxylic acids
Myristic acid	C06424	Lipids	Fatty acyls	Fatty Acids and Conjugates
Triethanolamine	C06771
Promethazine	C07404
cis-9-Palmitoleic acid	C08362	Lipids	Fatty acyls	Fatty Acids and Conjugates
Daidzein	C10208	Lipids	Polyketides	Flavonoids
Daidzin	C10216	Lipids	Polyketides	Flavonoids
6-Benzylaminopurine	C11263	Pesticides	Plant growth regulators	Cytokinins
1-Deoxy-D-xylulose 5-phosphate	C11437
Glycitein	C14536	Lipids	Polyketides	Flavonoids
2-Ethoxyethanol	C14687
(R)-(+)-Citronellic acid	C16462	Lipids	Fatty acyls	Fatty Acids and Conjugates
Pentadecanoic Acid	C16537	Lipids	Fatty acyls	Fatty Acids and Conjugates

## Sheet: Table S6
Table S6 Mantel test of the microbial and metabolic matrix
Metabolites	r value	P value		The Mantel test was used to measure and test the linear correlation between different kinds of metabolites and the IM composition. Significant differences are indicated by asterisks (*, P < 0.05; **, P < 0.01).
Nucleic acids	0.242	0.033*
Carbohydrates	0.119	0.211
Pesticides	0.275	0.053
Hormones and transmitters	0.14	0.165
Organic acids	0.263	0.021*
Lipids	0.287	0.015*
All	0.275	0.02

## Sheet: Table S7
Table S7 The OTU hubs information of the integration of multiomics
OTU ID	Number of neighbor	Taxanomic status		The information of nodes with the most degrees in the multiomics integration.
OTU641	43	species Lactobacillus iners
OTU1	39	genus Vibrio
OTU17	22	genus Rhodobacter
OTU487	22	genus Lactobacillus
OTU23	22	genus Chitinibacter
OTU4	17	genus Candidatus Bacilloplasma;
OTU1041	16	genus Prevotella
OTU14	14	genus Pseudomonas

## Sheet: Table S8
Table S8 Group information with IMT
IMT	Group	Donor	Recipient	Recipient number	Healthy statuses altered		Control shrimp were selected as recipients for four groups (n = 30 shrimp per group): IMT by using (I) PBS (; (II) IM from WFS donors (C+W1); (III) IM from Control donors (C+C); (IV) IM filtrate without bacteria from WFS donors (C+WF). To reveal whether the dysbiotic IM composition was stable in shrimp suffered from WFS, six shrimp in C+W1 group were chosen to be WFS donors for the subsequent IMT…
first IMT	C+P1	PBS	Control	30	0
	C+W1	WFS	Control	30	11
	C+C	Control	Control	30	0
	C+WF	WFS filtrate	Control	30	0
subsequent IMT	C+P2	PBS	Control	30	0
	C+W2	WFS in C+W1	Control	30	8
reverse IMT	W+P	PBS	WFS	22	0
	W+C	Control	WFS	22	13

## Sheet: Table S9
Table S9 The OTU neighbour information of each MEN
Group	OTU	Number of neighbours	Genus		The information of nodes with max degrees in each MENs.
Control	OTU14	28	Pseudomonas
	OTU21	28
	OTU23	25	Chitinibacter
	OTU26	24	Acinetobacter
	OTU25	22	Rhodococcus
	OTU30	22	Acetoanaerobium
	OTU28	21
	OTU35	19	Spongiimonas
	OTU40	18
	OTU52	17	Halioglobus
	OTU18	16	unidentified_Chloroplast
	OTU37	16	Escherichia-Shigella
	OTU42	16	Exiguobacterium
	OTU5	15	Candidatus Bacilloplasma
WFS	OTU25	14	Rhodococcus
	OTU7	14
	OTU31	12	Pseudomonas
	OTU11	11	Fusibacter
	OTU21	11
	OTU42	11	Exiguobacterium
	OTU26	10	Acinetobacter
	OTU37	10	Escherichia-Shigella
	OTU5	10	Candidatus Bacilloplasma
	OTU54	8	Stenotrophomonas
	OTU14	6	Pseudomonas
	OTU8	6	Gemmobacter
	OTU1	5	Vibrio
C+P1	OTU8	16	Gemmobacter
	OTU14	15	Pseudomonas
	OTU3	14	Shewanella
	OTU16	13	Pseudomonas
	OTU19	12	Pirellula
	OTU4	11	Candidatus Bacilloplasma
	OTU17	10	Rhodobacter
	OTU7	10
	OTU9	10	Aeromonas
	OTU6	9
C+W1	OTU46	8
	OTU87	7	Proteocatella
	OTU8	4	Gemmobacter
	OTU145	3
	OTU28	3
	OTU30	3	Acetoanaerobium
	OTU33	3
	OTU59	3
C+P2	OTU4	15	Candidatus Bacilloplasma
	OTU14	12	Pseudomonas
	OTU3	12	Shewanella
	OTU8	12	Gemmobacter
	OTU6	11
	OTU16	10	Pseudomonas
	OTU9	10	Aeromonas
	OTU19	9	Pirellula
	OTU24	6	Blastopirellula
	OTU29	6	Pirellula
C+W2	OTU1	9	Vibrio
	OTU3	8	Shewanella
	OTU5	6	Candidatus Bacilloplasma
	OTU4	3	Candidatus Bacilloplasma
	OTU9	3	Aeromonas

## Sheet: Table S10
Table S10 Paired samples t-test of ecological processes between Control-related IM and WFS-related IM
Ecological process	Std. Deviation	Std. Error Mean	P value		Paired samples t-test was conducted to compare the difference of ecological processes between Control-related IM (Control, C+P1, C+P2 and W+C) and WFS-related IM (WFS, C+W1, C+W2 and W+P). Significant differences are indicated by asterisks (*, P < 0.05).
Heterogeneous selection	4.57357	2.28679	0.045*
Homogeneous selection	4.31002	2.15501	0.036*
Homogenzing dispersal	33.8648	16.9324	0.3921
Dispersal limitation	4.88	2.44	0.391002
Drift	27.1757	13.5879	0.0835213
